# Supplementary material for: Monosuccinate ester of melampomagnolide B
Source: Acta Crystallogr Sect E Struct Rep Online. 2014 Feb 28;70(Pt 3):o372–3. doi: 10.1107/S1600536814002815 (PMC3998419; doi:10.1107/S1600536814002815)
Supplement: Supplementary file 1 [file e-70-0o372-sup1.cif]

##############################################################################
#                                                                            #
# This CIF contains the data in a paper accepted for publication in          #
# Acta Crystallographica Section E. It conforms to the requirements of       #
# Notes for Authors for Acta Crystallographica Section E, and has been       #
# peer reviewed under the auspices of the IUCr Commission on Journals.       #
#                                                                            #
# Full details of the Crystallographic Information File format               #
# are given in the paper "The Crystallographic Information File (CIF):       #
# a New Standard Archive File for Crystallography" by S. R. Hall, F. H.      #
# Allen and I. D. Brown [Acta Cryst. (1991), A47, 655-685].                  #
#                                                                            #
# The current version of the core CIF dictionary is obtainable from          #
# ftp://ftp.iucr.org/pub/cif_core.dic.                                       #
#                                                                            #
# Software is freely available for graphical display of the structure(s)     #
# in this CIF. For information consult the CIF software page                 #
# http://www.iucr.org/resources/cif/software.                                #
#                                                                            #
# This file may be used for bona fide research purposes within the           #
# scientific community so long as proper attribution is given to the journal # 
# article from which it was obtained.                                        #
#                                                                            #
##############################################################################
data_global
_audit_creation_method     'SHELXL-2013'
_journal_date_recd_electronic     2013-12-20
_journal_date_accepted     2014-02-06
_journal_name_full     'Acta Crystallographica, Section E'
_journal_year     2014
_journal_volume     70
_journal_issue      3
_journal_page_first     o372
_journal_page_last     o373
_journal_paper_category     QO
_journal_paper_doi     10.1107/S1600536814002815
_journal_coeditor_code     SJ5379
_publ_contact_author_name     'Dr P. A. Crooks'
_publ_contact_author_address
;
Department of Pharmaceutical Sciences
College of Pharmacy
University of Arkansas for Medical Sciences
Little Rock, AR 72205
USA
;
_publ_contact_author_email     'pacrooks@uams.edu'
_publ_contact_author_fax     '501 686 6057'
_publ_contact_author_phone     '501 686 6495'
_publ_section_title
;
Monosuccinate ester of melampomagnolide B
;
loop_
    _publ_author_name
    _publ_author_address
    'Venumadhav Janganati'
;
Department of Pharmaceutical Sciences
College of Pharmacy
University of Arkansas for Medical Sciences
Little Rock, AR 72205
USA
;
    'Narsimha Reddy Penthala'
;
Department of Pharmaceutical Sciences
College of Pharmacy
University of Arkansas for Medical Sciences
Little Rock, AR 72205
USA
;
    'Nikhil Reddy Madadi'
;
Department of Pharmaceutical Sciences
College of Pharmacy
University of Arkansas for Medical Sciences
Little Rock, AR 72205
USA
;
    'Parkin, Sean'
;
Department of Chemistry
University of Kentucky
Lexington
KY 40506
USA
;
    'Crooks, Peter A.'
;
Department of Pharmaceutical Sciences
College of Pharmacy
University of Arkansas for Medical Sciences
Little Rock, AR 72205
USA
;
data_I
_database_code_depnum_ccdc_archive     'CCDC 985674'
_chemical_name_systematic
;\
4-(((1a<i>R</i>,7a<i>S</i>,10a<i>S</i>,10b<i>S</i>,<i>E</i>)-1a-Methyl-8-\
methylene-9-oxo-1a,2,3,6,7,7a,8,9,10a,10b-decahydrooxireno[2',3':9,10]\
cyclodeca[1,2-<i>b</i>]furan-5-yl)methoxy)-4-oxobutanoic acid
;
_chemical_name_common
;
Melampomagnolide B
;
_chemical_formula_moiety     'C19 H24 O7'
_chemical_formula_sum     'C19 H24 O7'
_chemical_formula_iupac     'C19 H24 O7'
_chemical_formula_weight     364.38
_chemical_melting_point     ?
_shelx_space_group_comment
;
The symmetry employed for this shelxl refinement is uniquely defined
by the following loop, which should always be used as a source of
symmetry information in preference to the above space-group names.
They are only intended as comments.
;
_space_group_crystal_system     orthorhombic
_space_group_name_H-M_alt     'P 21 21 21'
_space_group_name_Hall     'P 2ac 2ab'
loop_
    _space_group_symop_operation_xyz
    'x, y, z'
    '-x+1/2, -y, z+1/2'
    '-x, y+1/2, -z+1/2'
    'x+1/2, -y+1/2, -z'
_cell_length_a     8.7866(2)
_cell_length_b     9.6082(2)
_cell_length_c     21.0088(5)
_cell_angle_alpha     90
_cell_angle_beta     90
_cell_angle_gamma     90
_cell_volume     1773.63(7)
_cell_formula_units_Z     4
_cell_measurement_reflns_used     9822
_cell_measurement_theta_min     5.46
_cell_measurement_theta_max     68.30
_cell_measurement_temperature     90.0(2)
_exptl_crystal_description     wedge
_exptl_crystal_colour     colourless
_exptl_crystal_size_max     0.210
_exptl_crystal_size_mid     0.200
_exptl_crystal_size_min     0.180
_exptl_crystal_density_diffrn     1.365
_exptl_crystal_density_meas     .
_exptl_crystal_density_method     .
_exptl_crystal_F_000     776
_exptl_absorpt_coefficient_mu     0.869
_exptl_absorpt_correction_type     multi-scan
_exptl_absorpt_process_details     '(SADABS; Sheldrick, 2008<i>a</i>)'
_shelx_estimated_absorpt_T_min     0.839
_shelx_estimated_absorpt_T_max     0.859
_exptl_absorpt_correction_T_min     0.818
_exptl_absorpt_correction_T_max     0.889
_exptl_special_details
;
The crystal was mounted with polyisobutene oil on the tip of a fine glass
fibre, fastened in a copper mounting pin with electrical solder.  It was
placed directly into the cold stream of a liquid nitrogen based cryostat,
according to published methods (Hope, 1994; Parkin & Hope, 1998).
Diffraction data were collected with the crystal at 90K, which is standard
practice in this laboratory for the majority of flash-cooled crystals.
;
_diffrn_ambient_temperature     90.0(2)
_diffrn_radiation_type     CuK\a
_diffrn_radiation_wavelength     1.54178
_diffrn_measurement_device_type     'Bruker X8 Proteum'
_diffrn_measurement_method     '\f and \w scans'
_diffrn_detector_area_resol_mean     5.6
_diffrn_reflns_number     21766
_diffrn_reflns_av_R_equivalents     0.0327
_diffrn_reflns_theta_min     5.457
_diffrn_reflns_theta_max     68.222
_diffrn_reflns_theta_full     67.679
_diffrn_measured_fraction_theta_max     0.990
_diffrn_measured_fraction_theta_full     0.991
_diffrn_reflns_limit_h_min     -10
_diffrn_reflns_limit_h_max     4
_diffrn_reflns_limit_k_min     -11
_diffrn_reflns_limit_k_max     11
_diffrn_reflns_limit_l_min     -24
_diffrn_reflns_limit_l_max     25
_refine_special_details
;
Refinement progress was checked using routines in Platon (Spek, 2009),
by the R-tensor (Parkin, 2000), and with the IUCr utility checkCIF.
;
_reflns_number_total     3218
_reflns_number_gt     3204
_reflns_threshold_expression     I>2\s(I)
_refine_ls_structure_factor_coef     Fsqd
_refine_ls_matrix_type     full
_refine_ls_R_factor_all     0.0240
_refine_ls_R_factor_gt     0.0239
_refine_ls_wR_factor_gt     0.0621
_refine_ls_wR_factor_ref     0.0622
_refine_ls_goodness_of_fit_ref     1.028
_refine_ls_restrained_S_all     1.028
_refine_ls_number_reflns     3218
_refine_ls_number_parameters     240
_refine_ls_number_restraints     0
_refine_ls_hydrogen_treatment     mixed
_refine_ls_weighting_scheme     calc
_refine_ls_weighting_details
              'w=1/[\s^2^(Fo^2^)+(0.0321P)^2^+0.4142P] where P=(Fo^2^+2Fc^2^)/3'
_atom_sites_solution_hydrogens     mixed
_atom_sites_solution_primary     direct
_atom_sites_solution_secondary     difmap
_refine_ls_shift/su_max     0.000
_refine_ls_shift/su_mean     0.000
_refine_diff_density_max     0.163
_refine_diff_density_min     -0.149
_refine_ls_extinction_method     'SHELXL-2013 (Sheldrick, 2008a)'
_refine_ls_extinction_coef     0.0033(6)
_refine_ls_extinction_expression
                                  'Fc^*^=kFc[1+0.001xFc^2^\l^3^/sin(2\q)]^-1/4^'
_refine_ls_abs_structure_details
;
Flack parameter determined using 1346 quotients
[(<i>I</i>^+^)-(<i>I</i>^-^)]/[(<i>I</i>^+^)+(<i>I</i>^-^)]
(Parsons <i>et al.</i>, 2013)
;
_refine_ls_abs_structure_Flack     -0.02(3)
loop_
    _atom_type_symbol
    _atom_type_description
    _atom_type_scat_dispersion_real
    _atom_type_scat_dispersion_imag
    _atom_type_scat_source
    'C' 'C' 0.0181 0.0091
                         'International Tables Vol C Tables 4.2.6.8 and 6.1.1.4'
    'H' 'H' 0.0000 0.0000
                         'International Tables Vol C Tables 4.2.6.8 and 6.1.1.4'
    'O' 'O' 0.0492 0.0322
                         'International Tables Vol C Tables 4.2.6.8 and 6.1.1.4'
_computing_data_collection     'APEX2 (Bruker, 2006)'
_computing_cell_refinement     'SAINT (Bruker, 2006)'
_computing_data_reduction     'SAINT (Bruker, 2006)'
_computing_structure_solution     'SHELXS97 (Sheldrick, 2008<i>b</i>)'
_computing_structure_refinement     'SHELXL2013 (Sheldrick, 2008<i>b</i>)'
_computing_molecular_graphics     'XP in SHELXTL (Sheldrick, 2008<i>b</i>)'
_computing_publication_material
           'SHELXL97 (Sheldrick, 2008<i>b</i>) and <i>CIFFIX</i> (Parkin, 2013)'
loop_
    _atom_site_type_symbol
    _atom_site_label
    _atom_site_fract_x
    _atom_site_fract_y
    _atom_site_fract_z
    _atom_site_U_iso_or_equiv
    _atom_site_adp_type
    _atom_site_calc_flag
    _atom_site_occupancy
    _atom_site_disorder_assembly
    _atom_site_disorder_group
    O O1 0.20411(13) 0.31754(11) 0.44993(5) 0.0191(3) Uani d 1 . .
    O O2 0.23859(13) 0.11877(11) 0.55661(5) 0.0204(3) Uani d 1 . .
    O O3 0.26866(16) -0.07622(12) 0.61342(6) 0.0307(3) Uani d 1 . .
    O O4 0.73762(12) 0.64045(12) 0.64763(5) 0.0201(3) Uani d 1 . .
    O O5 0.95459(14) 0.52306(14) 0.66681(7) 0.0309(3) Uani d 1 . .
    O O6 0.98811(14) 0.66939(14) 0.83142(6) 0.0290(3) Uani d 1 . .
    O O7 1.23791(13) 0.70884(13) 0.82130(6) 0.0229(3) Uani d 1 . .
    H H7 1.238(3) 0.690(2) 0.8623(12) 0.034 Uiso d 1 . .
    C C1 0.5239(2) 0.60864(17) 0.52307(8) 0.0214(4) Uani d 1 . .
    H H1A 0.6171 0.6045 0.5002 0.026 Uiso calc 1 . .
    C C2 0.3899(2) 0.66538(17) 0.48663(8) 0.0248(4) Uani d 1 . .
    H H2A 0.4240 0.7463 0.4612 0.030 Uiso calc 1 . .
    H H2B 0.3127 0.6990 0.5173 0.030 Uiso calc 1 . .
    C C3 0.3147(2) 0.55854(17) 0.44177(8) 0.0223(3) Uani d 1 . .
    H H3A 0.2483 0.6076 0.4110 0.027 Uiso calc 1 . .
    H H3B 0.3944 0.5087 0.4175 0.027 Uiso calc 1 . .
    C C4 0.22202(19) 0.45571(16) 0.47891(7) 0.0184(3) Uani d 1 . .
    C C5 0.30221(18) 0.33451(16) 0.50515(7) 0.0162(3) Uani d 1 . .
    H H5A 0.4138 0.3313 0.4958 0.019 Uiso calc 1 . .
    C C6 0.25592(17) 0.26798(16) 0.56681(7) 0.0167(3) Uani d 1 . .
    H H6A 0.1580 0.3090 0.5822 0.020 Uiso calc 1 . .
    C C7 0.38020(17) 0.28350(17) 0.61809(7) 0.0184(3) Uani d 1 . .
    H H7A 0.4809 0.2858 0.5960 0.022 Uiso calc 1 . .
    C C8 0.3701(2) 0.41277(18) 0.66040(8) 0.0227(4) Uani d 1 . .
    H H8A 0.4472 0.4042 0.6945 0.027 Uiso calc 1 . .
    H H8B 0.2688 0.4134 0.6811 0.027 Uiso calc 1 . .
    C C9 0.39325(18) 0.55441(17) 0.62692(7) 0.0199(3) Uani d 1 . .
    H H9A 0.3006 0.5757 0.6019 0.024 Uiso calc 1 . .
    H H9B 0.4034 0.6273 0.6600 0.024 Uiso calc 1 . .
    C C10 0.52939(18) 0.56347(16) 0.58308(8) 0.0190(3) Uani d 1 . .
    C C11 0.36737(18) 0.14530(18) 0.65197(8) 0.0217(4) Uani d 1 . .
    C C12 0.28777(19) 0.04748(17) 0.60846(8) 0.0220(4) Uani d 1 . .
    C C13 0.4154(2) 0.1067(2) 0.70887(9) 0.0300(4) Uani d 1 . .
    H H13A 0.3994 0.0140 0.7231 0.036 Uiso calc 1 . .
    H H13B 0.4660 0.1717 0.7356 0.036 Uiso calc 1 . .
    C C14 0.68183(18) 0.52273(17) 0.60986(8) 0.0223(4) Uani d 1 . .
    H H14A 0.6716 0.4390 0.6370 0.027 Uiso calc 1 . .
    H H14B 0.7539 0.5015 0.5750 0.027 Uiso calc 1 . .
    C C15 0.07576(19) 0.50907(18) 0.50694(8) 0.0231(4) Uani d 1 . .
    H H15A 0.0156 0.4307 0.5230 0.035 Uiso calc 1 . .
    H H15B 0.0178 0.5584 0.4741 0.035 Uiso calc 1 . .
    H H15C 0.0986 0.5729 0.5420 0.035 Uiso calc 1 . .
    C C16 0.87876(18) 0.62669(18) 0.67217(7) 0.0197(3) Uani d 1 . .
    C C17 0.9271(2) 0.75939(19) 0.70422(8) 0.0267(4) Uani d 1 . .
    H H17A 0.8544 0.7803 0.7389 0.032 Uiso calc 1 . .
    H H17B 0.9210 0.8362 0.6729 0.032 Uiso calc 1 . .
    C C18 1.0873(2) 0.7560(2) 0.73186(8) 0.0249(4) Uani d 1 . .
    H H18A 1.1513 0.6947 0.7051 0.030 Uiso calc 1 . .
    H H18B 1.1309 0.8509 0.7297 0.030 Uiso calc 1 . .
    C C19 1.09495(19) 0.70589(17) 0.79952(8) 0.0189(3) Uani d 1 . .
loop_
    _atom_site_aniso_label
    _atom_site_aniso_U_11
    _atom_site_aniso_U_22
    _atom_site_aniso_U_33
    _atom_site_aniso_U_12
    _atom_site_aniso_U_13
    _atom_site_aniso_U_23
    O1 0.0226(6) 0.0180(5) 0.0165(5) -0.0031(4) -0.0027(4) -0.0021(4)
    O2 0.0256(6) 0.0170(5) 0.0188(5) -0.0029(5) -0.0005(5) 0.0013(4)
    O3 0.0416(7) 0.0206(6) 0.0299(6) -0.0002(5) 0.0045(6) 0.0061(5)
    O4 0.0175(6) 0.0213(6) 0.0215(5) 0.0006(4) -0.0039(4) -0.0023(4)
    O5 0.0225(6) 0.0267(7) 0.0436(7) 0.0041(5) -0.0058(6) -0.0024(6)
    O6 0.0205(6) 0.0381(8) 0.0284(6) -0.0032(5) 0.0045(5) 0.0074(6)
    O7 0.0177(6) 0.0311(6) 0.0200(6) -0.0015(5) -0.0027(4) 0.0018(5)
    C1 0.0225(8) 0.0161(7) 0.0256(9) -0.0040(7) 0.0014(7) -0.0039(6)
    C2 0.0335(9) 0.0170(8) 0.0239(8) -0.0047(7) -0.0040(7) 0.0013(7)
    C3 0.0296(9) 0.0193(8) 0.0182(7) -0.0033(7) -0.0028(7) 0.0012(6)
    C4 0.0214(8) 0.0178(8) 0.0160(7) -0.0010(7) -0.0036(6) -0.0025(6)
    C5 0.0160(7) 0.0170(7) 0.0156(7) -0.0016(6) -0.0004(6) -0.0025(6)
    C6 0.0166(7) 0.0164(7) 0.0171(7) -0.0003(6) 0.0005(6) -0.0002(6)
    C7 0.0151(7) 0.0231(8) 0.0170(7) -0.0003(6) -0.0010(6) 0.0014(6)
    C8 0.0230(8) 0.0296(9) 0.0155(7) -0.0026(7) -0.0008(6) -0.0023(6)
    C9 0.0172(7) 0.0240(8) 0.0185(7) 0.0007(6) -0.0021(6) -0.0051(6)
    C10 0.0166(7) 0.0156(7) 0.0248(8) -0.0011(6) -0.0012(6) -0.0050(6)
    C11 0.0155(7) 0.0267(9) 0.0227(8) 0.0031(6) 0.0026(6) 0.0035(7)
    C12 0.0218(8) 0.0225(9) 0.0218(8) 0.0022(7) 0.0052(7) 0.0042(6)
    C13 0.0246(9) 0.0382(10) 0.0272(9) -0.0007(8) -0.0031(7) 0.0105(8)
    C14 0.0175(8) 0.0197(8) 0.0297(8) -0.0019(7) -0.0022(6) -0.0050(7)
    C15 0.0218(8) 0.0232(8) 0.0245(8) 0.0049(7) -0.0040(7) -0.0010(7)
    C16 0.0170(7) 0.0254(9) 0.0166(7) -0.0004(7) 0.0011(6) 0.0049(6)
    C17 0.0277(9) 0.0285(9) 0.0238(8) 0.0007(8) -0.0080(7) -0.0025(7)
    C18 0.0230(8) 0.0338(9) 0.0181(8) -0.0042(7) -0.0020(6) -0.0002(7)
    C19 0.0171(7) 0.0191(7) 0.0204(8) -0.0013(6) 0.0001(6) -0.0024(6)
_geom_special_details
;
 All esds (except the esd in the dihedral angle between two l.s. planes)
 are estimated using the full covariance matrix.  The cell esds are taken
 into account individually in the estimation of esds in distances, angles
 and torsion angles; correlations between esds in cell parameters are only
 used when they are defined by crystal symmetry.  An approximate (isotropic)
 treatment of cell esds is used for estimating esds involving l.s. planes.
;
loop_
    _geom_bond_atom_site_label_1
    _geom_bond_atom_site_label_2
    _geom_bond_site_symmetry_2
    _geom_bond_distance
    _geom_bond_publ_flag
    O1 C5 . 1.4545(18) ?
    O1 C4 . 1.4691(18) ?
    O2 C12 . 1.357(2) ?
    O2 C6 . 1.4575(19) ?
    O3 C12 . 1.205(2) ?
    O4 C16 . 1.3495(19) ?
    O4 C14 . 1.4660(19) ?
    O5 C16 . 1.203(2) ?
    O6 C19 . 1.206(2) ?
    O7 C19 . 1.337(2) ?
    O7 H7 . 0.88(2) ?
    C1 C10 . 1.334(2) ?
    C1 C2 . 1.507(2) ?
    C1 H1A . 0.9500 ?
    C2 C3 . 1.542(2) ?
    C2 H2A . 0.9900 ?
    C2 H2B . 0.9900 ?
    C3 C4 . 1.499(2) ?
    C3 H3A . 0.9900 ?
    C3 H3B . 0.9900 ?
    C4 C5 . 1.468(2) ?
    C4 C15 . 1.504(2) ?
    C5 C6 . 1.501(2) ?
    C5 H5A . 1.0000 ?
    C6 C7 . 1.541(2) ?
    C6 H6A . 1.0000 ?
    C7 C11 . 1.511(2) ?
    C7 C8 . 1.530(2) ?
    C7 H7A . 1.0000 ?
    C8 C9 . 1.545(2) ?
    C8 H8A . 0.9900 ?
    C8 H8B . 0.9900 ?
    C9 C10 . 1.512(2) ?
    C9 H9A . 0.9900 ?
    C9 H9B . 0.9900 ?
    C10 C14 . 1.505(2) ?
    C11 C13 . 1.321(2) ?
    C11 C12 . 1.486(2) ?
    C13 H13A . 0.9500 ?
    C13 H13B . 0.9500 ?
    C14 H14A . 0.9900 ?
    C14 H14B . 0.9900 ?
    C15 H15A . 0.9800 ?
    C15 H15B . 0.9800 ?
    C15 H15C . 0.9800 ?
    C16 C17 . 1.503(2) ?
    C17 C18 . 1.522(2) ?
    C17 H17A . 0.9900 ?
    C17 H17B . 0.9900 ?
    C18 C19 . 1.502(2) ?
    C18 H18A . 0.9900 ?
    C18 H18B . 0.9900 ?
loop_
    _geom_angle_atom_site_label_1
    _geom_angle_atom_site_label_2
    _geom_angle_atom_site_label_3
    _geom_angle_site_symmetry_1
    _geom_angle_site_symmetry_3
    _geom_angle
    _geom_angle_publ_flag
    C5 O1 C4 . . 60.30(9) ?
    C12 O2 C6 . . 110.19(12) ?
    C16 O4 C14 . . 116.01(12) ?
    C19 O7 H7 . . 109.5(16) ?
    C10 C1 C2 . . 128.74(16) ?
    C10 C1 H1A . . 115.6 ?
    C2 C1 H1A . . 115.6 ?
    C1 C2 C3 . . 113.86(14) ?
    C1 C2 H2A . . 108.8 ?
    C3 C2 H2A . . 108.8 ?
    C1 C2 H2B . . 108.8 ?
    C3 C2 H2B . . 108.8 ?
    H2A C2 H2B . . 107.7 ?
    C4 C3 C2 . . 110.68(13) ?
    C4 C3 H3A . . 109.5 ?
    C2 C3 H3A . . 109.5 ?
    C4 C3 H3B . . 109.5 ?
    C2 C3 H3B . . 109.5 ?
    H3A C3 H3B . . 108.1 ?
    C5 C4 O1 . . 59.36(9) ?
    C5 C4 C3 . . 117.22(14) ?
    O1 C4 C3 . . 115.97(13) ?
    C5 C4 C15 . . 122.24(14) ?
    O1 C4 C15 . . 112.27(13) ?
    C3 C4 C15 . . 116.31(14) ?
    O1 C5 C4 . . 60.34(9) ?
    O1 C5 C6 . . 118.69(12) ?
    C4 C5 C6 . . 122.12(13) ?
    O1 C5 H5A . . 114.9 ?
    C4 C5 H5A . . 114.9 ?
    C6 C5 H5A . . 114.9 ?
    O2 C6 C5 . . 108.69(12) ?
    O2 C6 C7 . . 105.78(12) ?
    C5 C6 C7 . . 111.72(12) ?
    O2 C6 H6A . . 110.2 ?
    C5 C6 H6A . . 110.2 ?
    C7 C6 H6A . . 110.2 ?
    C11 C7 C8 . . 115.82(13) ?
    C11 C7 C6 . . 101.03(12) ?
    C8 C7 C6 . . 116.32(13) ?
    C11 C7 H7A . . 107.7 ?
    C8 C7 H7A . . 107.7 ?
    C6 C7 H7A . . 107.7 ?
    C7 C8 C9 . . 116.28(13) ?
    C7 C8 H8A . . 108.2 ?
    C9 C8 H8A . . 108.2 ?
    C7 C8 H8B . . 108.2 ?
    C9 C8 H8B . . 108.2 ?
    H8A C8 H8B . . 107.4 ?
    C10 C9 C8 . . 115.61(13) ?
    C10 C9 H9A . . 108.4 ?
    C8 C9 H9A . . 108.4 ?
    C10 C9 H9B . . 108.4 ?
    C8 C9 H9B . . 108.4 ?
    H9A C9 H9B . . 107.4 ?
    C1 C10 C14 . . 118.03(15) ?
    C1 C10 C9 . . 124.46(15) ?
    C14 C10 C9 . . 117.48(14) ?
    C13 C11 C12 . . 121.97(16) ?
    C13 C11 C7 . . 130.49(17) ?
    C12 C11 C7 . . 107.54(13) ?
    O3 C12 O2 . . 121.52(16) ?
    O3 C12 C11 . . 129.52(16) ?
    O2 C12 C11 . . 108.92(13) ?
    C11 C13 H13A . . 120.0 ?
    C11 C13 H13B . . 120.0 ?
    H13A C13 H13B . . 120.0 ?
    O4 C14 C10 . . 107.42(12) ?
    O4 C14 H14A . . 110.2 ?
    C10 C14 H14A . . 110.2 ?
    O4 C14 H14B . . 110.2 ?
    C10 C14 H14B . . 110.2 ?
    H14A C14 H14B . . 108.5 ?
    C4 C15 H15A . . 109.5 ?
    C4 C15 H15B . . 109.5 ?
    H15A C15 H15B . . 109.5 ?
    C4 C15 H15C . . 109.5 ?
    H15A C15 H15C . . 109.5 ?
    H15B C15 H15C . . 109.5 ?
    O5 C16 O4 . . 123.66(15) ?
    O5 C16 C17 . . 125.95(15) ?
    O4 C16 C17 . . 110.36(14) ?
    C16 C17 C18 . . 114.48(15) ?
    C16 C17 H17A . . 108.6 ?
    C18 C17 H17A . . 108.6 ?
    C16 C17 H17B . . 108.6 ?
    C18 C17 H17B . . 108.6 ?
    H17A C17 H17B . . 107.6 ?
    C19 C18 C17 . . 114.15(15) ?
    C19 C18 H18A . . 108.7 ?
    C17 C18 H18A . . 108.7 ?
    C19 C18 H18B . . 108.7 ?
    C17 C18 H18B . . 108.7 ?
    H18A C18 H18B . . 107.6 ?
    O6 C19 O7 . . 123.18(15) ?
    O6 C19 C18 . . 125.75(15) ?
    O7 C19 C18 . . 111.05(14) ?
loop_
    _geom_torsion_atom_site_label_1
    _geom_torsion_atom_site_label_2
    _geom_torsion_atom_site_label_3
    _geom_torsion_atom_site_label_4
    _geom_torsion_site_symmetry_1
    _geom_torsion_site_symmetry_2
    _geom_torsion_site_symmetry_3
    _geom_torsion_site_symmetry_4
    _geom_torsion
    _geom_torsion_publ_flag
    C10 C1 C2 C3 . . . . -100.0(2) ?
    C1 C2 C3 C4 . . . . 75.03(19) ?
    C5 O1 C4 C3 . . . . 107.62(16) ?
    C5 O1 C4 C15 . . . . -115.31(15) ?
    C2 C3 C4 C5 . . . . -85.28(17) ?
    C2 C3 C4 O1 . . . . -152.51(14) ?
    C2 C3 C4 C15 . . . . 72.17(18) ?
    C4 O1 C5 C6 . . . . 112.70(16) ?
    C3 C4 C5 O1 . . . . -105.53(14) ?
    C15 C4 C5 O1 . . . . 98.46(16) ?
    O1 C4 C5 C6 . . . . -107.15(15) ?
    C3 C4 C5 C6 . . . . 147.32(14) ?
    C15 C4 C5 C6 . . . . -8.7(2) ?
    C12 O2 C6 C5 . . . . 143.08(13) ?
    C12 O2 C6 C7 . . . . 22.97(16) ?
    O1 C5 C6 O2 . . . . 57.76(17) ?
    C4 C5 C6 O2 . . . . 128.95(14) ?
    O1 C5 C6 C7 . . . . 174.11(12) ?
    C4 C5 C6 C7 . . . . -114.70(16) ?
    O2 C6 C7 C11 . . . . -25.13(15) ?
    C5 C6 C7 C11 . . . . -143.23(13) ?
    O2 C6 C7 C8 . . . . -151.39(13) ?
    C5 C6 C7 C8 . . . . 90.51(16) ?
    C11 C7 C8 C9 . . . . 176.24(14) ?
    C6 C7 C8 C9 . . . . -65.30(19) ?
    C7 C8 C9 C10 . . . . -47.66(19) ?
    C2 C1 C10 C14 . . . . -175.00(15) ?
    C2 C1 C10 C9 . . . . 3.1(3) ?
    C8 C9 C10 C1 . . . . 128.93(16) ?
    C8 C9 C10 C14 . . . . -53.01(19) ?
    C8 C7 C11 C13 . . . . -34.8(2) ?
    C6 C7 C11 C13 . . . . -161.43(18) ?
    C8 C7 C11 C12 . . . . 146.07(14) ?
    C6 C7 C11 C12 . . . . 19.48(15) ?
    C6 O2 C12 O3 . . . . 171.71(15) ?
    C6 O2 C12 C11 . . . . -10.25(17) ?
    C13 C11 C12 O3 . . . . -8.2(3) ?
    C7 C11 C12 O3 . . . . 170.97(17) ?
    C13 C11 C12 O2 . . . . 173.94(16) ?
    C7 C11 C12 O2 . . . . -6.87(17) ?
    C16 O4 C14 C10 . . . . -175.73(13) ?
    C1 C10 C14 O4 . . . . 99.00(17) ?
    C9 C10 C14 O4 . . . . -79.19(17) ?
    C14 O4 C16 O5 . . . . -3.4(2) ?
    C14 O4 C16 C17 . . . . 174.58(13) ?
    O5 C16 C17 C18 . . . . -0.4(2) ?
    O4 C16 C17 C18 . . . . -178.27(13) ?
    C16 C17 C18 C19 . . . . -89.65(18) ?
    C17 C18 C19 O6 . . . . 0.4(3) ?
    C17 C18 C19 O7 . . . . -178.44(14) ?
loop_
    _geom_hbond_atom_site_label_D
    _geom_hbond_atom_site_label_H
    _geom_hbond_atom_site_label_A
    _geom_hbond_site_symmetry_A
    _geom_hbond_distance_DH
    _geom_hbond_distance_HA
    _geom_hbond_distance_DA
    _geom_hbond_angle_DHA
    O7 H7 O1 2_665 0.88(2) 1.91(3) 2.7616(16) 162(2)
    C6 H6A O6 3_646 1.00 2.60 3.173(2) 116.6
    C7 H7A O1 4_556 1.00 2.40 3.3293(19) 154.3
    C14 H14A O7 3_746 0.99 2.51 3.418(2) 152.7
_shelx_hkl_checksum     72471
_shelx_hkl_file     {7dc6eddd-5bb2-4d76-b925-fc12a5ed0a04}
_shelx_res_checksum     56387
_shelxl_version_number         .2013
_iucr_refine_instructions_details
;
TITL x13276 in P2(1)2(1)2(1)
CELL  1.54178   8.7866   9.6082  21.0088   90.000   90.000   90.000
ZERR    4.00   0.0002   0.0002   0.0005   0.000   0.000   0.000
LATT -1
SYMM 1/2-X, -Y, 1/2+Z
SYMM -X, 1/2+Y, 1/2-Z
SYMM 1/2+X, 1/2-Y, -Z
SFAC C H O
UNIT 76 96 28
SIZE 0.21 0.20 0.18
REM COLR colourless
REM FORM wedge
REM Instructions for potential hydrogen bonds
EQIV $1 -x+3/2, -y+1, z+1/2
HTAB O7 O1_$1
EQIV $2 -x+1, y-1/2, -z+3/2
HTAB C6 O6_$2
EQIV $3 x+1/2, -y+1/2, -z+1
HTAB C7 O1_$3
EQIV $4 -x+2, y-1/2, -z+3/2
HTAB C14 O7_$4
TEMP -183
SHEL 999 0.83
L.S. 10
ACTA
BOND $H
CONF
LIST 4
FMAP 2
PLAN 5
WGHT    0.032100    0.414200
EXTI    0.003286
FVAR       0.38117
O1    3    0.204109    0.317537    0.449927    11.00000    0.02263    0.01804 =
         0.01655   -0.00205   -0.00274   -0.00314
O2    3    0.238585    0.118768    0.556608    11.00000    0.02558    0.01698 =
         0.01877    0.00128   -0.00049   -0.00288
O3    3    0.268663   -0.076223    0.613421    11.00000    0.04157    0.02058 =
         0.02992    0.00611    0.00446   -0.00018
O4    3    0.737624    0.640451    0.647629    11.00000    0.01746    0.02131 =
         0.02151   -0.00227   -0.00394    0.00058
O5    3    0.954594    0.523063    0.666809    11.00000    0.02255    0.02665 =
         0.04357   -0.00236   -0.00581    0.00406
O6    3    0.988114    0.669393    0.831422    11.00000    0.02047    0.03808 =
         0.02840    0.00736    0.00451   -0.00324
O7    3    1.237911    0.708844    0.821299    11.00000    0.01771    0.03113 =
         0.01998    0.00177   -0.00272   -0.00146
H7    2    1.238266    0.690062    0.862327    11.00000   -1.50000
C1    1    0.523933    0.608643    0.523068    11.00000    0.02250    0.01611 =
         0.02559   -0.00395    0.00138   -0.00404
AFIX  43
H1A   2    0.617136    0.604468    0.500229    11.00000   -1.20000
AFIX   0
C2    1    0.389873    0.665383    0.486632    11.00000    0.03346    0.01702 =
         0.02395    0.00128   -0.00402   -0.00472
AFIX  23
H2A   2    0.423963    0.746284    0.461169    11.00000   -1.20000
H2B   2    0.312723    0.698966    0.517349    11.00000   -1.20000
AFIX   0
C3    1    0.314694    0.558536    0.441770    11.00000    0.02956    0.01926 =
         0.01815    0.00121   -0.00284   -0.00326
AFIX  23
H3A   2    0.248346    0.607635    0.411008    11.00000   -1.20000
H3B   2    0.394394    0.508723    0.417471    11.00000   -1.20000
AFIX   0
C4    1    0.222022    0.455708    0.478915    11.00000    0.02144    0.01782 =
         0.01599   -0.00248   -0.00358   -0.00100
C5    1    0.302206    0.334509    0.505149    11.00000    0.01597    0.01699 =
         0.01558   -0.00252   -0.00036   -0.00161
AFIX  13
H5A   2    0.413761    0.331294    0.495838    11.00000   -1.20000
AFIX   0
C6    1    0.255916    0.267979    0.566807    11.00000    0.01664    0.01636 =
         0.01714   -0.00020    0.00054   -0.00027
AFIX  13
H6A   2    0.158008    0.308958    0.582223    11.00000   -1.20000
AFIX   0
C7    1    0.380202    0.283499    0.618092    11.00000    0.01507    0.02306 =
         0.01698    0.00140   -0.00103   -0.00033
AFIX  13
H7A   2    0.480930    0.285753    0.595960    11.00000   -1.20000
AFIX   0
C8    1    0.370053    0.412768    0.660402    11.00000    0.02301    0.02959 =
         0.01553   -0.00229   -0.00082   -0.00261
AFIX  23
H8A   2    0.447240    0.404152    0.694504    11.00000   -1.20000
H8B   2    0.268820    0.413432    0.681088    11.00000   -1.20000
AFIX   0
C9    1    0.393255    0.554408    0.626923    11.00000    0.01716    0.02399 =
         0.01849   -0.00508   -0.00211    0.00067
AFIX  23
H9A   2    0.300632    0.575735    0.601927    11.00000   -1.20000
H9B   2    0.403404    0.627258    0.659977    11.00000   -1.20000
AFIX   0
C10   1    0.529388    0.563475    0.583082    11.00000    0.01662    0.01557 =
         0.02481   -0.00499   -0.00120   -0.00111
C11   1    0.367366    0.145297    0.651966    11.00000    0.01555    0.02674 =
         0.02274    0.00354    0.00257    0.00307
C12   1    0.287766    0.047476    0.608461    11.00000    0.02179    0.02252 =
         0.02180    0.00420    0.00517    0.00219
C13   1    0.415415    0.106686    0.708872    11.00000    0.02464    0.03821 =
         0.02721    0.01047   -0.00309   -0.00070
AFIX  93
H13A  2    0.399416    0.013951    0.723057    11.00000   -1.20000
H13B  2    0.465968    0.171655    0.735609    11.00000   -1.20000
AFIX   0
C14   1    0.681826    0.522731    0.609862    11.00000    0.01750    0.01974 =
         0.02969   -0.00502   -0.00216   -0.00186
AFIX  23
H14A  2    0.671585    0.439002    0.636989    11.00000   -1.20000
H14B  2    0.753875    0.501537    0.574953    11.00000   -1.20000
AFIX   0
C15   1    0.075759    0.509074    0.506942    11.00000    0.02176    0.02319 =
         0.02445   -0.00105   -0.00402    0.00487
AFIX 137
H15A  2    0.015592    0.430657    0.522959    11.00000   -1.50000
H15B  2    0.017794    0.558408    0.474091    11.00000   -1.50000
H15C  2    0.098569    0.572935    0.542040    11.00000   -1.50000
AFIX   0
C16   1    0.878756    0.626686    0.672170    11.00000    0.01702    0.02536 =
         0.01663    0.00490    0.00113   -0.00038
C17   1    0.927144    0.759392    0.704225    11.00000    0.02772    0.02846 =
         0.02379   -0.00255   -0.00800    0.00073
AFIX  23
H17A  2    0.854449    0.780310    0.738933    11.00000   -1.20000
H17B  2    0.920961    0.836239    0.672940    11.00000   -1.20000
AFIX   0
C18   1    1.087265    0.756047    0.731860    11.00000    0.02298    0.03379 =
         0.01807   -0.00015   -0.00199   -0.00423
AFIX  23
H18A  2    1.151269    0.694691    0.705090    11.00000   -1.20000
H18B  2    1.130865    0.850941    0.729726    11.00000   -1.20000
AFIX   0
C19   1    1.094950    0.705887    0.799516    11.00000    0.01714    0.01908 =
         0.02043   -0.00241    0.00010   -0.00131
HKLF 4
REM  x13276 in P2(1)2(1)2(1)
REM R1 =  0.0239 for    3204 Fo > 4sig(Fo)  and  0.0240 for all    3218 data
REM    240 parameters refined using      0 restraints
END
WGHT      0.0293      0.4215
REM Highest difference peak  0.163,  deepest hole -0.149,  1-sigma level  0.029
Q1    1   0.3743  0.2147  0.6375  11.00000  0.05    0.16
Q2    1   0.3144  0.2847  0.5954  11.00000  0.05    0.14
Q3    1   0.2722  0.2956  0.5357  11.00000  0.05    0.14
Q4    1   0.3927  0.4745  0.6412  11.00000  0.05    0.13
Q5    1   0.3375  0.0881  0.6353  11.00000  0.05    0.13
;
