# Supplementary material for: Monosuccinate ester of melampomagnolide B
Source: Acta Crystallogr Sect E Struct Rep Online. 2014 Feb 28;70(Pt 3):o372–3. doi: 10.1107/S1600536814002815 (PMC3998419; doi:10.1107/S1600536814002815)
Supplement: Supplementary file 2 [file e-70-0o372-Isup2.hkl]

#
# h,k,l, Fc-squared, Fo-squared, sigma(Fo-squared), status flag
#
data_I
_shelx_title ' x13276 in P2(1)2(1)2(1)'
_shelx_refln_list_code          4
_shelx_F_calc_maximum       82.20
_exptl_crystal_F_000       776.00
_reflns_d_resolution_high  0.8301

loop_
 _space_group_symop_operation_xyz
 'x, y, z'
 '-x+1/2, -y, z+1/2'
 '-x, y+1/2, -z+1/2'
 'x+1/2, -y+1/2, -z'

_cell_length_a     8.7866
_cell_length_b     9.6082
_cell_length_c    21.0088
_cell_angle_alpha  90.000
_cell_angle_beta   90.000
_cell_angle_gamma  90.000

_shelx_F_squared_multiplier     1.000

loop_
 _refln_index_h
 _refln_index_k
 _refln_index_l
 _refln_F_squared_calc
 _refln_F_squared_meas
 _refln_F_squared_sigma
 _refln_observed_status
   4   0   0       2682.57       2779.56       123.58 o
   6   0   0       3997.27       3979.04        57.84 o
   8   0   0        775.88        804.51        15.06 o
  10   0   0        124.64        121.66         4.68 o
   1   1   0        402.23        439.32         6.18 o
   2   1   0       1095.33       1053.14        10.52 o
   3   1   0        577.23        546.79         5.62 o
   4   1   0        155.12        157.63         2.22 o
   5   1   0       1810.96       1830.02        62.84 o
   6   1   0        138.13        122.67         1.38 o
   7   1   0        211.48        211.10         2.58 o
   8   1   0         44.83         52.58         0.82 o
   9   1   0        606.90        601.15         9.82 o
  10   1   0         34.31         26.90         0.77 o
   0   2   0         10.60         14.47         0.58 o
   1   2   0        743.92        728.06         8.57 o
   2   2   0        136.20        153.81         1.82 o
   3   2   0        279.06        288.75         3.07 o
   4   2   0         85.84        102.73         1.44 o
   5   2   0          1.57          4.38         0.32 o
   6   2   0        409.07        373.22         4.15 o
   7   2   0        111.96        104.87         1.31 o
   8   2   0        443.96        477.84         6.33 o
   9   2   0         17.21         20.14         0.58 o
  10   2   0         10.91         12.13         0.49 o
   1   3   0       1594.46       1546.48        17.08 o
   2   3   0         92.51         88.81         1.15 o
   3   3   0        126.11        115.73         1.99 o
   4   3   0        279.30        305.58         5.17 o
   5   3   0          0.33          2.38         0.33 o
   6   3   0         48.66         47.25         0.69 o
   7   3   0        271.39        278.63         3.91 o
   8   3   0        514.88        534.40         7.59 o
   9   3   0        253.28        247.64         4.19 o
  10   3   0         25.62         26.99         1.24 o
   0   4   0        160.57        144.49         2.52 o
   1   4   0       1138.01       1136.06        13.34 o
   2   4   0        523.44        540.18        10.92 o
   3   4   0         56.65         56.60         1.50 o
   4   4   0        145.04        162.82         3.36 o
   5   4   0        370.21        378.86         3.87 o
   6   4   0        161.14        167.18         1.88 o
   7   4   0          3.03          5.45         0.38 o
   8   4   0        763.37        783.54        14.44 o
   9   4   0        131.16        142.20         3.19 o
   1   5   0       6756.44       6966.88       143.07 o
   2   5   0          2.19          2.59         0.41 o
   3   5   0        341.49        330.72         6.54 o
   4   5   0         47.26         51.12         0.63 o
   5   5   0        929.08        980.04         9.91 o
   6   5   0         66.72         66.08         1.11 o
   7   5   0        949.74        991.05        14.14 o
   8   5   0          0.49          0.69         0.38 o
   9   5   0          7.52          7.98         0.46 o
   0   6   0          0.59          1.03         1.10 o
   1   6   0        135.43        135.79         5.14 o
   2   6   0         14.23         13.73         0.55 o
   3   6   0        651.20        609.07         7.18 o
   4   6   0          0.69          2.35         0.20 o
   5   6   0        416.90        438.70         5.40 o
   6   6   0        288.36        300.95         4.29 o
   7   6   0         48.84         44.40         0.93 o
   8   6   0         78.44         74.54         1.50 o
   9   6   0          0.59          0.76         0.24 o
   1   7   0       2296.40       2175.50        58.73 o
   2   7   0        240.21        232.09         3.57 o
   3   7   0         15.50         14.19         0.52 o
   4   7   0        158.03        168.77         2.22 o
   5   7   0          0.97          1.70         0.25 o
   6   7   0          5.43          5.69         0.33 o
   7   7   0        495.52        506.30         9.38 o
   8   7   0          4.30          3.54         0.34 o
   1   8   0          0.20          1.03         0.55 o
   2   8   0        167.51        180.17         4.88 o
   3   8   0       1498.18       1488.24        24.51 o
   4   8   0         47.62         49.48         0.82 o
   5   8   0         20.22         22.51         0.48 o
   6   8   0        323.05        310.45         4.75 o
   7   8   0          3.99          3.84         0.33 o
   1   9   0        121.30        114.40         4.20 o
   2   9   0         11.90         12.80         1.58 o
   3   9   0          2.45          2.13         0.69 o
   4   9   0        470.37        444.48         7.19 o
   5   9   0         60.32         67.36         2.23 o
   6   9   0         48.96         50.55         1.96 o
   1  10   0         44.88         41.65         2.34 o
   2  10   0         75.23         65.74         3.00 o
   3  10   0          0.92          3.17         0.62 o
   4  10   0          5.41          4.80         0.35 o
   5  10   0        109.89        105.90         2.87 o
   1  11   0         44.34         44.55         1.93 o
   2  11   0        108.90        107.32         3.18 o
   3  11   0          0.11          0.20         0.26 o
   1   0   1        822.38        790.77        10.77 o
   3   0   1       3469.57       3725.22        86.89 o
   4   0   1          0.05          1.14         0.11 o
   5   0   1        137.11        150.13         5.03 o
   6   0   1       1410.27       1323.81        13.20 o
   7   0   1          6.95          6.05         0.23 o
   8   0   1        171.41        170.09         2.11 o
   9   0   1         70.92         73.15         1.72 o
  10   0   1          7.76          8.82         0.68 o
 -10   1   1         46.79         46.26         1.14 o
  -9   1   1        253.38        253.56         4.23 o
  -8   1   1        122.77        126.02         1.81 o
  -7   1   1        365.77        350.43         3.76 o
  -6   1   1        169.37        176.37         1.83 o
  -5   1   1         63.09         65.49         2.21 o
  -4   1   1       1433.11       1387.89        19.06 o
  -3   1   1        960.71        954.12        11.39 o
  -1   1   1       1951.08       1825.07        34.03 o
   1   1   1       1949.75       1802.26        24.63 o
   3   1   1        955.89        960.48        10.52 o
   4   1   1       1430.58       1374.85        25.59 o
   5   1   1         62.96         73.31         3.30 o
   6   1   1        169.31        175.47         1.84 o
   7   1   1        367.17        358.82         4.17 o
   8   1   1        121.09        126.37         1.81 o
   9   1   1        251.19        253.77         3.89 o
  10   1   1         48.01         48.75         1.19 o
 -10   2   1         11.54         10.04         0.46 o
  -9   2   1        142.50        149.61         2.60 o
  -8   2   1        190.30        197.46         2.69 o
  -7   2   1        274.29        271.48         3.19 o
  -6   2   1        180.93        186.35         2.22 o
  -5   2   1        384.98        398.07        10.95 o
  -4   2   1        729.66        714.95        14.72 o
  -3   2   1       1015.41        993.44        10.76 o
  -2   2   1        702.16        686.29         7.71 o
  -1   2   1       5074.58       4668.78       109.36 o
   1   2   1       5047.35       4546.46       106.16 o
   2   2   1        703.01        684.70         7.35 o
   3   2   1       1010.13        996.59        10.45 o
   4   2   1        721.04        705.80         9.44 o
   5   2   1        388.18        386.58        15.05 o
   6   2   1        184.62        187.19         1.97 o
   7   2   1        275.16        278.12         3.60 o
   8   2   1        191.20        198.37         2.72 o
   9   2   1        145.62        157.53         2.53 o
  10   2   1         11.24         10.59         0.49 o
 -10   3   1          0.70          0.21         0.41 o
  -9   3   1        167.03        159.58         2.75 o
  -8   3   1         73.52         69.78         1.15 o
  -7   3   1        248.64        254.47         3.18 o
  -6   3   1          1.32          2.53         0.17 o
  -5   3   1        119.75        115.48         1.28 o
  -4   3   1        728.20        712.88        11.93 o
  -3   3   1        536.06        529.94         8.29 o
  -2   3   1        106.71        110.11         1.40 o
  -1   3   1       4765.81       4836.06        56.18 o
   0   3   1       6404.79       6711.75       132.64 o
   1   3   1       4762.50       4845.40        62.12 o
   2   3   1        108.52        112.85         1.60 o
   3   3   1        540.60        534.62         7.66 o
   4   3   1        726.04        724.09        14.11 o
   5   3   1        119.78        115.04         1.25 o
   6   3   1          1.35          2.48         0.18 o
   7   3   1        246.95        251.44         3.27 o
   8   3   1         72.84         70.20         1.16 o
   9   3   1        165.00        158.79         2.74 o
  10   3   1          0.75          0.55         0.34 o
  -9   4   1        363.82        372.71         8.08 o
  -8   4   1        202.43        213.47         3.62 o
  -7   4   1        411.94        426.61         6.07 o
  -6   4   1        227.02        242.40         2.86 o
  -5   4   1        273.10        273.90         3.07 o
  -4   4   1        497.90        472.82         9.20 o
  -3   4   1        677.29        684.81        14.65 o
  -2   4   1       1107.91       1125.31        18.17 o
  -1   4   1       2848.48       2961.19        34.56 o
   0   4   1        778.32        785.90         8.74 o
   1   4   1       2845.31       2964.52        34.62 o
   2   4   1       1100.00       1132.74        21.01 o
   3   4   1        679.52        677.22        13.10 o
   4   4   1        494.74        459.91         8.16 o
   5   4   1        272.40        269.24         2.60 o
   6   4   1        228.60        245.23         2.89 o
   7   4   1        412.58        421.45         5.61 o
   8   4   1        199.89        218.50         4.20 o
   9   4   1        363.61        380.55         8.25 o
  -9   5   1         56.53         59.42         1.43 o
  -8   5   1        344.02        356.04         5.48 o
  -7   5   1        642.68        673.82         9.60 o
  -6   5   1        472.74        470.76         5.70 o
  -5   5   1        130.62        125.33         1.40 o
  -4   5   1         95.80         90.14         0.99 o
  -3   5   1        160.60        165.36         3.82 o
  -2   5   1        226.17        237.33         5.30 o
  -1   5   1        434.50        437.01         9.28 o
   0   5   1       1003.55        936.98        15.94 o
   1   5   1        435.97        455.04        12.91 o
   2   5   1        228.64        234.53         5.24 o
   3   5   1        155.61        156.77         3.39 o
   4   5   1         93.79         89.11         1.05 o
   5   5   1        133.02        131.69         1.38 o
   6   5   1        475.11        471.67         5.68 o
   7   5   1        639.72        677.35        12.36 o
   8   5   1        341.76        363.17         7.92 o
   9   5   1         55.52         58.12         1.40 o
  -9   6   1         80.89         74.57         2.14 o
  -8   6   1        197.17        195.93         3.36 o
  -7   6   1        129.26        135.34         2.35 o
  -6   6   1         46.92         51.27         0.87 o
  -5   6   1        256.16        249.55         4.49 o
  -4   6   1        330.16        313.07         3.39 o
  -3   6   1        551.72        525.70         6.90 o
  -2   6   1         90.32         97.90         1.50 o
  -1   6   1       1052.48       1152.74        38.49 o
   0   6   1          6.31          2.72         0.68 o
   1   6   1       1051.98       1169.61        39.07 o
   2   6   1         89.67         93.66         1.74 o
   3   6   1        554.30        515.74         6.07 o
   4   6   1        327.53        308.40         3.35 o
   5   6   1        255.71        254.96         4.24 o
   6   6   1         47.05         49.37         0.94 o
   7   6   1        129.57        132.35         2.11 o
   8   6   1        197.94        201.43         4.45 o
   9   6   1         81.25         77.46         2.19 o
  -8   7   1         34.64         34.65         0.92 o
  -7   7   1        395.77        402.80         7.50 o
  -6   7   1        296.80        329.82         4.69 o
  -5   7   1        357.71        358.52         4.57 o
  -4   7   1        247.94        253.16         3.45 o
  -3   7   1         11.33         10.06         0.34 o
  -2   7   1         24.39         23.75         0.74 o
  -1   7   1        457.01        427.57         8.34 o
   0   7   1         36.60         30.84         1.29 o
   1   7   1        458.80        418.73         9.99 o
   2   7   1         24.77         25.90         0.79 o
   3   7   1         10.39         10.73         0.35 o
   4   7   1        247.19        246.05         3.16 o
   5   7   1        359.29        360.33         4.61 o
   6   7   1        298.21        328.58         4.74 o
   7   7   1        396.04        403.53         7.50 o
   8   7   1         34.78         35.16         0.91 o
  -7   8   1        234.80        241.66         4.52 o
  -6   8   1         23.01         25.15         0.89 o
  -5   8   1         36.78         34.31         0.66 o
  -4   8   1         30.74         30.02         0.62 o
  -3   8   1        257.18        264.21         3.75 o
  -2   8   1         84.15         88.29         2.08 o
  -1   8   1        127.60        119.43         3.20 o
   0   8   1        919.82        832.29        38.83 o
   1   8   1        128.08        120.85         3.62 o
   2   8   1         82.33         84.34         2.49 o
   3   8   1        255.32        259.47         4.72 o
   4   8   1         31.71         31.63         0.68 o
   5   8   1         36.42         34.63         0.61 o
   6   8   1         22.69         22.53         0.82 o
   7   8   1        236.55        232.42         8.87 o
  -6   9   1          1.15          2.27         0.22 o
  -5   9   1        248.74        246.39         3.87 o
  -4   9   1        126.71        127.67         2.69 o
  -3   9   1        105.21        109.56         2.34 o
  -2   9   1         41.23         30.62         1.09 o
  -1   9   1        657.15        646.37        21.13 o
   1   9   1        654.38        659.82        16.79 o
   2   9   1         41.15         31.45         1.34 o
   3   9   1        103.49        104.28         2.43 o
   4   9   1        126.91        128.85         2.34 o
   5   9   1        251.91        255.80         6.21 o
   6   9   1          1.17          2.12         0.25 o
  -5  10   1         29.69         28.11         0.71 o
  -4  10   1          7.08          7.59         0.48 o
  -3  10   1        100.20         97.73         2.29 o
  -2  10   1        255.35        262.49         7.59 o
  -1  10   1          8.05          9.02         1.31 o
   2  10   1        258.36        269.72         6.60 o
   3  10   1         99.36         98.13         2.95 o
   4  10   1          7.76          8.83         0.37 o
   5  10   1         29.48         28.07         0.87 o
  -3  11   1          9.60         10.19         0.69 o
  -2  11   1         56.58         57.43         2.27 o
  -1  11   1          7.13          7.16         0.76 o
   0  11   1         43.95         51.46         2.13 o
   1  11   1          7.12          6.47         0.41 o
   3  11   1          9.00          9.83         0.52 o
   1   0   2         70.76         74.39         0.88 o
   3   0   2        190.99        186.75         2.78 o
   4   0   2       2627.02       2668.49        43.85 o
   5   0   2        686.19        750.88        20.48 o
   6   0   2        238.84        223.97         2.37 o
   7   0   2        891.98        889.84         9.78 o
   8   0   2         89.06         81.77         1.09 o
   9   0   2         58.17         57.93         1.26 o
  10   0   2         31.60         21.19         1.03 o
 -10   1   2         29.84         22.20         0.79 o
  -9   1   2        268.82        254.80         3.95 o
  -8   1   2        512.21        508.14         6.73 o
  -7   1   2         21.79         20.39         0.40 o
  -6   1   2         94.04         87.28         0.93 o
  -5   1   2       1044.00       1025.29        18.24 o
  -4   1   2       1157.05       1104.13        16.99 o
  -3   1   2       2748.43       2789.54        34.44 o
  -1   1   2       3557.54       3119.46        84.96 o
   0   1   2        512.28        455.02         5.11 o
   1   1   2       3568.75       3215.41       106.84 o
   3   1   2       2745.01       2752.24        38.28 o
   4   1   2       1163.39       1127.89        17.34 o
   5   1   2       1044.08       1029.82        27.95 o
   6   1   2         95.71         85.32         0.99 o
   7   1   2         22.96         23.37         0.46 o
   8   1   2        507.29        502.21         6.72 o
   9   1   2        262.93        251.97         3.67 o
  10   1   2         28.98         22.01         0.69 o
 -10   2   2         66.29         67.94         2.69 o
  -9   2   2        155.09        151.13         2.76 o
  -8   2   2          9.17         10.44         0.39 o
  -7   2   2        903.49        920.38        10.71 o
  -6   2   2       1208.50       1129.84        12.74 o
  -5   2   2        322.04        341.46         9.48 o
  -4   2   2        475.21        501.51        12.13 o
  -3   2   2        859.32        802.91         8.42 o
  -2   2   2        354.92        347.49         4.16 o
  -1   2   2       2545.72       2567.84        45.25 o
   1   2   2       2563.49       2640.14        32.01 o
   2   2   2        357.86        338.79         4.31 o
   3   2   2        858.96        806.75         8.49 o
   4   2   2        476.54        478.50         7.26 o
   5   2   2        321.65        334.11        13.35 o
   6   2   2       1206.27       1133.05        11.69 o
   7   2   2        899.85        917.33        11.21 o
   8   2   2          8.98         11.82         0.48 o
   9   2   2        155.16        153.89         2.47 o
  10   2   2         67.96         68.05         2.28 o
  -9   3   2         32.19         30.72         0.78 o
  -8   3   2         72.47         77.12         1.25 o
  -7   3   2         50.13         45.22         0.79 o
  -6   3   2         62.25         60.89         0.81 o
  -5   3   2        525.13        499.78         5.14 o
  -4   3   2        461.78        454.32         7.60 o
  -3   3   2        231.57        236.80         3.74 o
  -2   3   2       1076.60       1088.36        12.39 o
  -1   3   2        340.35        370.20         4.16 o
   0   3   2       4109.20       4334.85        51.03 o
   1   3   2        341.51        370.25         4.16 o
   2   3   2       1077.44       1099.62        14.68 o
   3   3   2        229.94        244.02         4.40 o
   4   3   2        466.63        472.45         9.14 o
   5   3   2        527.05        502.19         4.55 o
   6   3   2         61.69         61.78         0.82 o
   7   3   2         50.02         45.73         1.02 o
   8   3   2         72.43         79.25         1.39 o
   9   3   2         32.00         30.62         0.67 o
  10   3   2         14.79         12.60         0.83 o
  -9   4   2         59.72         60.33         1.27 o
  -8   4   2         70.24         74.87         1.20 o
  -7   4   2        170.06        177.48         2.49 o
  -6   4   2         17.03         20.23         0.37 o
  -5   4   2        278.68        295.60         3.31 o
  -4   4   2        253.37        255.32         3.63 o
  -3   4   2        145.39        158.35         3.58 o
  -2   4   2         39.15         47.30         1.31 o
  -1   4   2        294.73        308.84         3.79 o
   0   4   2        355.76        311.45         3.59 o
   1   4   2        291.68        304.51         3.75 o
   2   4   2         40.24         45.58         1.03 o
   3   4   2        146.52        158.98         3.29 o
   4   4   2        252.68        249.79         3.46 o
   5   4   2        272.90        292.06         2.82 o
   6   4   2         16.76         20.30         0.46 o
   7   4   2        171.73        175.28         2.16 o
   8   4   2         69.25         71.66         1.27 o
   9   4   2         61.61         64.76         1.70 o
  -9   5   2         33.48         34.01         0.91 o
  -8   5   2         76.76         87.60         1.44 o
  -7   5   2        222.26        235.60         3.41 o
  -6   5   2          9.69          9.04         0.31 o
  -5   5   2        455.99        457.38         5.07 o
  -4   5   2        168.61        184.56         1.98 o
  -3   5   2        181.57        184.85         3.17 o
  -2   5   2        146.08        170.27         3.92 o
  -1   5   2        581.52        630.89        13.19 o
   0   5   2         30.93         15.96         0.69 o
   1   5   2        577.02        647.74        15.44 o
   2   5   2        147.53        168.96         3.90 o
   3   5   2        181.24        178.55         3.60 o
   4   5   2        167.75        183.03         1.94 o
   5   5   2        456.43        451.62         4.47 o
   6   5   2         10.42          9.11         0.33 o
   7   5   2        219.63        227.65         3.12 o
   8   5   2         75.41         85.76         2.06 o
   9   5   2         33.14         34.48         0.92 o
  -9   6   2         38.32         37.62         1.17 o
  -8   6   2        352.41        337.26         6.26 o
  -7   6   2        529.26        549.44         9.10 o
  -6   6   2        309.53        322.22         4.58 o
  -5   6   2        339.19        327.22         4.98 o
  -4   6   2        774.89        768.05         8.22 o
  -3   6   2        719.19        685.46         8.99 o
  -2   6   2        151.51        142.34         2.10 o
  -1   6   2       1942.21       1903.02        97.52 o
   0   6   2        218.78        211.50         7.65 o
   1   6   2       1944.87       1986.12        66.10 o
   2   6   2        153.60        147.42         2.61 o
   3   6   2        714.04        688.20         7.89 o
   4   6   2        776.02        769.99         8.24 o
   5   6   2        336.68        323.50         3.87 o
   6   6   2        312.88        318.26         4.07 o
   7   6   2        531.13        538.27         7.74 o
   8   6   2        353.02        342.94         7.46 o
   9   6   2         37.85         38.68         1.19 o
  -8   7   2        133.24        126.72         2.82 o
  -7   7   2        162.94        165.72         2.82 o
  -6   7   2        172.67        172.83         2.50 o
  -5   7   2        291.53        288.85         3.91 o
  -4   7   2        635.07        626.60         8.57 o
  -3   7   2        461.84        445.71         5.85 o
  -2   7   2        920.08        849.82        12.87 o
  -1   7   2        312.72        274.94         5.46 o
   0   7   2        194.05        162.72         6.00 o
   1   7   2        310.74        274.64         9.09 o
   2   7   2        921.72        861.23        16.16 o
   3   7   2        465.78        448.01         5.73 o
   4   7   2        634.01        614.68         7.80 o
   5   7   2        294.05        296.89         4.06 o
   6   7   2        172.39        168.08         3.05 o
   7   7   2        161.56        163.23         3.52 o
   8   7   2        135.16        129.86         3.57 o
  -7   8   2         27.11         25.67         0.72 o
  -6   8   2         70.80         68.16         1.14 o
  -5   8   2          3.72          4.11         0.26 o
  -4   8   2        146.14        143.62         2.19 o
  -3   8   2         35.73         36.17         0.66 o
  -2   8   2        133.22        122.86         2.23 o
  -1   8   2         20.70         19.38         0.74 o
   0   8   2        294.35        289.05         9.56 o
   1   8   2         21.42         23.30         1.10 o
   2   8   2        133.33        127.84         3.08 o
   3   8   2         36.28         39.06         1.10 o
   4   8   2        145.41        137.55         2.23 o
   5   8   2          3.65          3.93         0.29 o
   6   8   2         71.60         69.31         1.30 o
   7   8   2         27.03         24.16         1.31 o
  -6   9   2         85.53         89.08         2.34 o
  -5   9   2         23.45         22.23         0.51 o
  -4   9   2          1.39          1.02         0.19 o
  -3   9   2        211.19        210.23         4.12 o
  -2   9   2        139.00        141.51         3.71 o
  -1   9   2        574.25        559.15        14.17 o
   0   9   2        199.62        198.05         9.37 o
   1   9   2        574.13        560.56        16.97 o
   2   9   2        142.22        146.81         4.86 o
   3   9   2        211.58        209.96         4.08 o
   4   9   2          1.39          0.79         0.29 o
   5   9   2         24.41         23.90         0.87 o
   6   9   2         84.51         89.41         2.94 o
  -5  10   2         12.59         13.94         0.42 o
  -4  10   2         18.33         14.81         0.57 o
  -3  10   2          6.30          4.99         0.32 o
  -2  10   2        162.98        159.84         3.80 o
  -1  10   2         39.66         37.47         1.06 o
   0  10   2         18.33         15.83         1.38 o
   1  10   2         39.25         36.26         1.17 o
   2  10   2        160.60        160.92         4.28 o
   3  10   2          6.04          4.59         0.34 o
   4  10   2         18.72         14.98         0.46 o
   5  10   2         13.14         14.17         0.56 o
  -2  11   2         13.68         17.99         0.61 o
  -1  11   2         26.12         26.24         3.51 o
   0  11   2         76.43         86.73         2.44 o
   1  11   2         27.17         28.15         1.51 o
   2  11   2         14.39         17.88         0.55 o
   3  11   2        133.28        121.68         2.81 o
   3   0   3       1227.58       1192.23        16.17 o
   4   0   3       1976.44       2040.51        37.32 o
   5   0   3        315.22        332.50         5.99 o
   6   0   3          0.48          1.83         0.16 o
   7   0   3        215.22        225.69         2.38 o
   8   0   3        267.58        254.80         3.56 o
   9   0   3        316.27        322.17         4.97 o
  10   0   3        315.31        266.11        11.45 o
 -10   1   3          6.00          4.61         0.62 o
  -9   1   3        240.07        229.78         3.55 o
  -8   1   3        543.99        520.99         6.58 o
  -7   1   3        316.85        298.89         3.22 o
  -6   1   3        558.09        551.17         5.40 o
  -5   1   3        126.16        132.72         3.01 o
  -4   1   3        595.37        616.87        12.37 o
  -3   1   3         51.84         54.04         0.76 o
  -2   1   3       3942.91       3981.03        71.14 o
  -1   1   3       2812.71       2737.89        39.34 o
   0   1   3        720.47        671.13         7.93 o
   1   1   3       2802.68       2732.69        35.21 o
   2   1   3       3952.82       3899.67       103.64 o
   3   1   3         51.46         53.14         0.69 o
   4   1   3        595.56        590.88        11.28 o
   5   1   3        127.24        126.26         2.56 o
   6   1   3        562.17        569.72         6.05 o
   7   1   3        313.90        298.79         3.36 o
   8   1   3        546.39        540.07         7.23 o
   9   1   3        242.03        242.17         4.19 o
  10   1   3          6.02          4.23         0.31 o
 -10   2   3         41.68         40.54         1.24 o
  -9   2   3        158.94        149.65         2.37 o
  -8   2   3          3.95          4.71         0.25 o
  -7   2   3       1051.49       1050.74        12.19 o
  -6   2   3        225.11        218.16         2.28 o
  -5   2   3        687.24        666.68        10.42 o
  -4   2   3       1339.50       1340.76        37.28 o
  -3   2   3        694.39        648.84         6.99 o
  -2   2   3       1086.86       1059.33        11.67 o
  -1   2   3       2414.90       2362.82        30.03 o
   0   2   3        954.63        918.62        10.20 o
   1   2   3       2399.01       2357.89        28.22 o
   2   2   3       1093.33       1050.96        12.34 o
   3   2   3        691.61        646.17         6.80 o
   4   2   3       1342.64       1328.00        22.34 o
   5   2   3        699.34        694.26         8.31 o
   6   2   3        226.61        225.31         2.66 o
   7   2   3       1050.66       1053.59        12.22 o
   8   2   3          4.57          5.75         0.40 o
   9   2   3        158.70        158.82         3.43 o
  10   2   3         41.70         41.85         1.04 o
  -9   3   3          9.93         11.00         0.42 o
  -8   3   3        275.65        295.22         4.04 o
  -7   3   3        928.55        961.66        12.45 o
  -6   3   3        762.32        754.05         8.06 o
  -5   3   3        716.40        699.94         7.18 o
  -4   3   3       1092.55       1107.95        19.85 o
  -3   3   3       1883.77       1891.97        32.02 o
  -2   3   3       2979.24       3052.40        34.62 o
  -1   3   3         85.33         99.30         1.25 o
   0   3   3        491.80        435.40         4.92 o
   1   3   3         90.71        105.13         1.46 o
   2   3   3       2985.91       3087.27        37.68 o
   3   3   3       1887.80       1953.06        38.25 o
   4   3   3       1096.20       1121.25        21.80 o
   5   3   3        717.46        709.63         6.75 o
   6   3   3        766.03        774.93         9.01 o
   7   3   3        932.98        946.37        11.00 o
   8   3   3        275.05        298.98         4.69 o
   9   3   3          9.22         10.44         0.41 o
  10   3   3          9.21         10.60         0.76 o
  -9   4   3         19.41         20.15         0.52 o
  -8   4   3        226.04        215.34         3.11 o
  -7   4   3       1056.54       1062.94        15.59 o
  -6   4   3        535.37        523.25         5.93 o
  -5   4   3        133.31        138.36         1.61 o
  -4   4   3        185.60        195.60         2.38 o
  -3   4   3        151.56        148.69         3.39 o
  -2   4   3        592.05        594.45        11.34 o
  -1   4   3        604.53        627.45         8.37 o
   0   4   3        403.70        444.73         5.39 o
   1   4   3        605.95        628.75         7.80 o
   2   4   3        596.66        589.89        10.68 o
   3   4   3        149.88        156.21         3.25 o
   4   4   3        187.22        203.17         2.42 o
   5   4   3        132.69        140.40         1.41 o
   6   4   3        533.51        533.36         6.19 o
   7   4   3       1051.33       1072.56        13.59 o
   8   4   3        227.54        215.37         4.13 o
   9   4   3         19.15         20.26         0.55 o
  -9   5   3        139.13        120.80         2.70 o
  -8   5   3         20.65         22.77         0.58 o
  -7   5   3        319.82        325.41         4.66 o
  -6   5   3         54.17         55.50         0.83 o
  -5   5   3         21.30         26.64         0.48 o
  -4   5   3         22.04         24.58         0.41 o
  -3   5   3         29.68         34.03         0.59 o
  -2   5   3       2155.14       2246.96        48.01 o
  -1   5   3        829.79        870.53        20.62 o
   0   5   3        126.04        162.01         3.16 o
   1   5   3        835.49        895.17        21.21 o
   2   5   3       2158.61       2289.64        49.54 o
   3   5   3         29.31         33.78         0.77 o
   4   5   3         21.67         23.30         0.35 o
   5   5   3         21.65         26.75         0.39 o
   6   5   3         55.74         58.31         0.85 o
   7   5   3        320.71        326.87         4.42 o
   8   5   3         21.47         22.56         0.62 o
   9   5   3        139.25        124.44         2.46 o
  -8   6   3        244.40        250.94         4.19 o
  -7   6   3        102.32        105.20         1.87 o
  -6   6   3         66.79         71.62         1.14 o
  -5   6   3        134.65        130.63         1.85 o
  -4   6   3         82.13         79.47         1.12 o
  -3   6   3        801.84        808.07        10.57 o
  -2   6   3        441.99        425.68         5.96 o
  -1   6   3        280.22        287.13        11.19 o
   0   6   3         70.83         81.42         3.43 o
   1   6   3        282.03        289.56         7.27 o
   2   6   3        448.24        432.68         8.38 o
   3   6   3        801.25        798.15         9.59 o
   4   6   3         83.42         77.63         0.91 o
   5   6   3        135.40        123.50         1.49 o
   6   6   3         67.24         73.42         1.11 o
   7   6   3        103.02        103.83         1.69 o
   8   6   3        244.66        242.11         6.35 o
  -8   7   3        181.30        175.41         3.38 o
  -7   7   3        156.31        161.96         2.77 o
  -6   7   3        338.26        358.79         5.09 o
  -5   7   3        429.29        427.69         6.06 o
  -4   7   3         31.21         34.66         0.84 o
  -3   7   3        341.94        328.35         4.37 o
  -2   7   3        114.39        100.51         1.69 o
  -1   7   3        552.00        521.68        10.12 o
   0   7   3         20.07         24.64         1.51 o
   1   7   3        545.33        504.23        18.13 o
   2   7   3        114.04        104.01         1.97 o
   3   7   3        338.75        316.89         4.34 o
   4   7   3         32.31         35.89         1.12 o
   5   7   3        430.50        432.75         5.88 o
   6   7   3        338.29        351.94         5.08 o
   7   7   3        157.51        165.42         3.66 o
   8   7   3        178.26        177.13         4.79 o
  -7   8   3        130.86        127.52         2.44 o
  -6   8   3         68.16         68.80         1.15 o
  -5   8   3        133.16        143.71         2.29 o
  -4   8   3        241.03        246.84         3.69 o
  -3   8   3        165.58        168.45         2.57 o
  -2   8   3        437.35        429.20         7.33 o
  -1   8   3        300.37        283.98         6.73 o
   0   8   3        685.78        642.51        21.16 o
   1   8   3        299.83        281.84         6.75 o
   2   8   3        440.20        420.87         8.61 o
   3   8   3        163.51        167.09         2.82 o
   4   8   3        239.86        243.43         3.68 o
   5   8   3        135.17        149.11         2.90 o
   6   8   3         68.59         67.82         1.26 o
   7   8   3        129.41        127.39         4.24 o
  -6   9   3        119.14        103.76         3.27 o
  -5   9   3         86.92         83.63         1.45 o
  -4   9   3         19.50         20.21         0.43 o
  -3   9   3        542.97        538.42         8.53 o
  -2   9   3         92.01         90.91         2.29 o
  -1   9   3        367.22        357.00         9.08 o
   0   9   3        871.17        807.08        26.74 o
   1   9   3        363.87        361.11         9.70 o
   2   9   3         92.12         93.52         3.00 o
   3   9   3        539.87        530.65         9.95 o
   4   9   3         19.31         19.84         0.50 o
   5   9   3         87.93         90.92         2.17 o
   6   9   3        118.52        107.51         2.73 o
  -5  10   3         45.18         41.31         1.17 o
  -4  10   3         43.63         40.33         1.01 o
  -3  10   3          5.59          7.70         0.38 o
  -2  10   3        193.21        195.22         5.96 o
  -1  10   3        163.20        176.97         4.01 o
   0  10   3         25.08         25.01         0.99 o
   1  10   3        160.98        171.73         3.91 o
   2  10   3        194.68        195.60         4.99 o
   3  10   3          5.75          8.60         0.40 o
   4  10   3         41.87         39.45         0.88 o
   5  10   3         45.99         41.75         1.19 o
  -2  11   3          9.72          9.65         0.38 o
  -1  11   3         51.06         52.62         1.22 o
   0  11   3         33.11         29.31         1.42 o
   1  11   3         51.19         54.82         1.46 o
   2  11   3         10.01          9.08         0.35 o
   3  11   3         28.73         24.08         0.84 o
   0   0   4       2343.97       2310.29        33.93 o
   1   0   4       1328.12       1209.11        13.46 o
   2   0   4       3593.76       3369.79        52.91 o
   3   0   4       2347.09       2380.94        36.34 o
   4   0   4        486.64        470.63         9.97 o
   5   0   4       2468.47       2559.73        54.34 o
   6   0   4         65.93         71.04         0.81 o
   7   0   4       1578.05       1515.17        15.73 o
   8   0   4        921.47        894.40        11.38 o
   9   0   4        143.86        139.91         2.48 o
  10   0   4        146.27        132.89         2.71 o
 -10   1   4        144.48        135.33         7.39 o
  -9   1   4        192.47        185.93         3.49 o
  -8   1   4          1.59          1.96         0.20 o
  -7   1   4        196.87        200.55         2.28 o
  -6   1   4        259.42        268.52         2.87 o
  -5   1   4       1999.37       2074.40        44.17 o
  -4   1   4        453.60        489.22        14.47 o
  -3   1   4       1803.76       1825.02        23.30 o
  -2   1   4       4976.62       5011.82       132.95 o
   0   1   4       2706.09       2774.63        32.21 o
   2   1   4       4980.17       5084.80       156.25 o
   3   1   4       1801.43       1812.20        20.93 o
   4   1   4        449.60        463.72        10.98 o
   5   1   4       2000.00       2054.02        48.50 o
   6   1   4        262.92        276.36         3.03 o
   7   1   4        198.39        200.46         2.30 o
   8   1   4          1.83          3.19         0.27 o
   9   1   4        196.19        192.99         3.36 o
  10   1   4        141.89        139.78         3.12 o
 -10   2   4        112.85        111.32         3.16 o
  -9   2   4         41.02         36.43         0.71 o
  -8   2   4        317.36        305.99         3.71 o
  -7   2   4        373.19        382.14         4.25 o
  -6   2   4        112.89        126.44         1.34 o
  -5   2   4         94.98        103.87         1.42 o
  -4   2   4        110.82        112.28         2.90 o
  -3   2   4        576.13        582.16         6.75 o
  -2   2   4       3835.11       3860.77        57.27 o
  -1   2   4       3891.41       3845.98        59.05 o
   0   2   4       3613.06       3755.94        41.24 o
   1   2   4       3902.84       3988.18        42.52 o
   2   2   4       3837.86       3861.67        44.18 o
   3   2   4        578.87        584.46         6.74 o
   4   2   4        108.02        109.83         1.95 o
   5   2   4         95.87        106.75         1.19 o
   6   2   4        112.18        129.34         1.45 o
   7   2   4        376.48        393.10         4.61 o
   8   2   4        315.36        320.59         4.70 o
   9   2   4         40.80         38.16         0.86 o
  10   2   4        112.01        111.19         3.59 o
  -9   3   4        137.64        135.66         2.33 o
  -8   3   4          9.09          8.23         0.37 o
  -7   3   4        198.30        211.99         2.80 o
  -6   3   4         37.42         33.91         0.61 o
  -5   3   4        263.55        262.91         2.73 o
  -4   3   4        317.77        299.35         5.39 o
  -3   3   4         34.95         37.78         1.05 o
  -2   3   4       2317.62       2179.64        26.33 o
  -1   3   4       2148.20       2152.48        23.73 o
   0   3   4       1277.75       1278.90        14.10 o
   1   3   4       2155.63       2188.27        25.65 o
   2   3   4       2306.60       2187.72        26.71 o
   3   3   4         33.54         39.44         1.03 o
   4   3   4        315.65        308.42         6.08 o
   5   3   4        266.36        265.90         2.56 o
   6   3   4         38.67         40.16         0.81 o
   7   3   4        194.97        213.70         2.85 o
   8   3   4          8.99          8.11         0.45 o
   9   3   4        137.79        138.55         2.45 o
  10   3   4          7.69          9.12         0.53 o
  -9   4   4         22.92         21.15         0.49 o
  -8   4   4        387.75        399.97         5.68 o
  -7   4   4         89.63         96.41         1.43 o
  -6   4   4        579.58        570.49         6.47 o
  -5   4   4        249.71        240.68         2.55 o
  -4   4   4        285.20        272.51         3.08 o
  -3   4   4       1301.07       1372.89        29.24 o
  -2   4   4         88.38         91.60         2.04 o
  -1   4   4        394.80        390.83         6.75 o
   0   4   4         72.02         80.49         1.28 o
   1   4   4        398.65        397.57         5.04 o
   2   4   4         88.11         95.01         1.95 o
   3   4   4       1301.65       1391.26        27.35 o
   4   4   4        281.22        275.66         2.89 o
   5   4   4        249.22        241.88         2.35 o
   6   4   4        581.41        586.73         6.80 o
   7   4   4         88.36         93.21         1.28 o
   8   4   4        385.99        392.96         6.22 o
   9   4   4         23.28         23.31         0.65 o
  -9   5   4        146.59        138.58         2.71 o
  -8   5   4        476.23        485.94         8.03 o
  -7   5   4        167.94        175.03         2.57 o
  -6   5   4        640.18        644.76         8.30 o
  -5   5   4         52.16         49.22         0.82 o
  -4   5   4        389.79        415.04         4.61 o
  -3   5   4       1317.32       1285.52        16.13 o
  -2   5   4       1265.99       1369.80        29.22 o
  -1   5   4        658.73        664.36        22.35 o
   0   5   4       1794.71       1826.76        35.24 o
   1   5   4        666.87        696.89        16.64 o
   2   5   4       1269.34       1399.24        29.58 o
   3   5   4       1313.08       1267.96        22.58 o
   4   5   4        396.96        411.96         3.92 o
   5   5   4         53.11         50.47         0.61 o
   6   5   4        649.43        647.98         8.38 o
   7   5   4        168.17        177.06         2.45 o
   8   5   4        476.13        469.70         7.95 o
   9   5   4        145.74        141.66         3.62 o
  -8   6   4         16.63         19.22         0.54 o
  -7   6   4         46.91         50.59         0.94 o
  -6   6   4        334.41        330.93         4.70 o
  -5   6   4         30.55         37.30         0.69 o
  -4   6   4         81.62         81.44         1.20 o
  -3   6   4        393.51        397.56         5.23 o
  -2   6   4        434.32        425.20         6.49 o
  -1   6   4        176.34        184.85         6.59 o
   0   6   4        187.36        183.04         6.75 o
   1   6   4        179.09        175.86         3.65 o
   2   6   4        433.29        423.62         7.26 o
   3   6   4        392.95        381.82         4.64 o
   4   6   4         81.78         82.05         0.97 o
   5   6   4         30.61         37.20         0.64 o
   6   6   4        334.38        320.49         4.34 o
   7   6   4         48.22         52.45         0.87 o
   8   6   4         16.33         18.02         0.56 o
  -8   7   4         97.68         97.76         2.19 o
  -7   7   4        197.70        193.78         3.27 o
  -6   7   4        573.93        595.88         8.40 o
  -5   7   4         75.18         84.43         1.25 o
  -4   7   4        221.75        226.04         3.38 o
  -3   7   4        499.87        505.80         6.92 o
  -2   7   4         55.14         52.18         0.98 o
  -1   7   4        891.44        806.11        18.24 o
   0   7   4        603.68        554.53        25.56 o
   1   7   4        890.28        819.20        22.26 o
   2   7   4         52.78         51.11         1.02 o
   3   7   4        502.26        491.19         5.85 o
   4   7   4        221.25        221.09         3.10 o
   5   7   4         78.33         91.82         1.54 o
   6   7   4        570.50        586.12         9.94 o
   7   7   4        196.98        196.36         3.82 o
   8   7   4         98.21         98.33         2.74 o
  -7   8   4         25.10         27.20         0.78 o
  -6   8   4         71.61         73.84         1.21 o
  -5   8   4        127.95        129.49         2.07 o
  -4   8   4         12.23         15.65         0.45 o
  -3   8   4        400.88        394.92         5.84 o
  -2   8   4        283.84        299.98         5.14 o
  -1   8   4        731.20        698.59        16.34 o
   0   8   4        172.56        163.93         5.53 o
   1   8   4        722.21        637.73        15.00 o
   2   8   4        284.21        289.44         5.35 o
   3   8   4        399.11        387.20         6.39 o
   4   8   4         12.73         17.84         0.70 o
   5   8   4        127.54        129.25         2.33 o
   6   8   4         71.65         70.95         1.43 o
   7   8   4         24.68         25.18         0.75 o
  -6   9   4        128.36        127.36         2.83 o
  -5   9   4         46.75         40.87         0.75 o
  -4   9   4        154.88        154.43         2.33 o
  -3   9   4        105.72        111.62         1.76 o
  -2   9   4        198.15        200.08         3.71 o
  -1   9   4        615.01        629.12        13.16 o
   0   9   4        210.53        204.99         6.17 o
   1   9   4        612.28        626.08        16.80 o
   2   9   4        198.30        198.47         4.34 o
   3   9   4        106.40        113.19         2.33 o
   4   9   4        153.17        152.23         2.46 o
   5   9   4         45.20         41.28         0.95 o
   6   9   4        128.23        132.66         2.53 o
  -5  10   4          7.71          6.75         0.55 o
  -4  10   4         57.86         57.43         1.68 o
  -3  10   4         50.62         46.88         0.94 o
  -2  10   4         67.56         70.80         2.86 o
  -1  10   4         30.89         40.22         1.23 o
   0  10   4         65.48         67.49         1.99 o
   1  10   4         31.26         38.78         1.53 o
   2  10   4         68.46         71.00         1.46 o
   3  10   4         50.09         46.63         0.97 o
   4  10   4         58.11         57.19         1.20 o
   5  10   4          7.19          6.64         0.41 o
  -2  11   4          5.89          4.32         0.52 o
  -1  11   4         10.03         10.47         0.49 o
   0  11   4          4.04          8.82         0.40 o
   1  11   4          9.46         11.06         0.41 o
   2  11   4          6.08          4.75         0.38 o
   1   0   5          1.85          1.49         0.19 o
   2   0   5       1540.15       1461.27        15.31 o
   3   0   5       6018.75       6440.84       122.25 o
   4   0   5        279.69        318.74         6.87 o
   5   0   5       2048.63       2144.21        45.47 o
   6   0   5          5.42          8.37         0.42 o
   7   0   5          1.91          2.85         0.20 o
   8   0   5          9.35          4.93         0.27 o
   9   0   5         19.10         21.15         0.60 o
  10   0   5        115.44        103.97         2.43 o
 -10   1   5         20.37         17.59         0.75 o
  -9   1   5         95.11         93.68         1.88 o
  -8   1   5        326.35        331.90         3.70 o
  -7   1   5         26.62         21.53         0.41 o
  -6   1   5        136.76        137.38         1.40 o
  -5   1   5        793.66        840.55        11.97 o
  -4   1   5       3710.08       3867.79        81.75 o
  -3   1   5       1077.02       1119.95        13.27 o
  -2   1   5       2384.17       2395.53        25.65 o
  -1   1   5       1819.26       1842.56        19.98 o
   0   1   5         52.14         57.42         0.69 o
   1   1   5       1824.22       1899.10        21.80 o
   2   1   5       2392.87       2400.24        25.11 o
   3   1   5       1075.11       1110.26        12.30 o
   4   1   5       3709.87       4032.46        95.22 o
   5   1   5        789.86        831.06        11.64 o
   6   1   5        135.95        140.64         1.62 o
   7   1   5         25.40         22.12         0.45 o
   8   1   5        320.33        332.23         4.28 o
   9   1   5         95.55         97.43         1.64 o
  10   1   5         19.67         16.22         0.71 o
 -10   2   5          0.81          1.03         0.34 o
  -9   2   5         49.70         45.92         0.96 o
  -8   2   5        856.34        842.82        10.72 o
  -7   2   5          6.71         11.30         0.32 o
  -6   2   5         83.24         79.39         0.92 o
  -5   2   5        745.39        764.20         9.21 o
  -4   2   5        154.00        158.80         4.00 o
  -3   2   5       1150.06       1178.40        16.58 o
  -2   2   5        891.85        886.56         9.81 o
  -1   2   5        629.92        631.04         7.58 o
   0   2   5        542.95        493.38         5.34 o
   1   2   5        631.65        639.90         6.90 o
   2   2   5        904.11        899.58         9.44 o
   3   2   5       1144.99       1153.66        17.40 o
   4   2   5        150.80        155.81         2.72 o
   5   2   5        744.48        779.21         8.03 o
   6   2   5         83.92         82.24         0.99 o
   7   2   5          6.75         10.83         0.45 o
   8   2   5        852.66        851.88        12.35 o
   9   2   5         50.33         50.28         1.16 o
  10   2   5          0.92          1.05         0.23 o
 -10   3   5          8.60          8.33         0.76 o
  -9   3   5        148.48        147.01         3.63 o
  -8   3   5         66.23         65.71         1.10 o
  -7   3   5        232.00        239.16         3.15 o
  -6   3   5        510.21        503.12         5.30 o
  -5   3   5         88.73         84.40         0.96 o
  -4   3   5        222.12        211.87         6.10 o
  -3   3   5        110.90        119.06         2.72 o
  -2   3   5        534.09        539.17         7.29 o
  -1   3   5       4354.36       4491.88        52.46 o
   0   3   5       3779.80       4080.66        44.98 o
   1   3   5       4344.69       4465.40        49.29 o
   2   3   5        533.88        556.48         7.91 o
   3   3   5        113.21        121.47         2.56 o
   4   3   5        222.52        222.68         4.48 o
   5   3   5         89.52         89.38         0.92 o
   6   3   5        504.61        509.68         6.02 o
   7   3   5        231.56        246.08         3.25 o
   8   3   5         66.57         67.05         1.14 o
   9   3   5        148.00        151.53         2.99 o
  10   3   5          8.45          7.73         0.46 o
  -9   4   5         48.42         48.89         0.96 o
  -8   4   5        814.79        824.81        12.74 o
  -7   4   5         52.21         50.47         0.85 o
  -6   4   5        320.66        310.30         3.88 o
  -5   4   5        235.47        230.54         2.63 o
  -4   4   5        457.72        444.06         4.82 o
  -3   4   5        370.93        370.91         8.01 o
  -2   4   5        421.16        443.62         9.00 o
  -1   4   5        119.69        123.36         2.11 o
   0   4   5        835.90        814.05        10.05 o
   1   4   5        115.05        118.99         2.07 o
   2   4   5        421.39        467.09         9.13 o
   3   4   5        374.42        381.17         7.52 o
   4   4   5        455.29        452.42         4.74 o
   5   4   5        235.75        226.61         2.30 o
   6   4   5        320.41        304.41         3.50 o
   7   4   5         55.05         53.28         0.86 o
   8   4   5        822.29        819.96        12.94 o
   9   4   5         49.31         50.87         1.12 o
  -9   5   5        132.50        129.32         7.23 o
  -8   5   5        123.72        126.87         2.02 o
  -7   5   5         39.64         40.03         0.77 o
  -6   5   5          8.68          8.46         0.32 o
  -5   5   5         62.84         60.20         0.81 o
  -4   5   5        213.20        215.17         2.51 o
  -3   5   5        245.16        234.76         3.03 o
  -2   5   5        315.51        306.61         6.76 o
  -1   5   5        833.00        889.84        29.77 o
   0   5   5         36.55         43.99         3.03 o
   1   5   5        832.93        894.26        21.23 o
   2   5   5        311.72        307.35         6.19 o
   3   5   5        246.37        239.50         3.98 o
   4   5   5        211.37        214.50         2.34 o
   5   5   5         61.97         58.35         0.71 o
   6   5   5          8.56          8.29         0.51 o
   7   5   5         40.60         42.82         0.72 o
   8   5   5        125.37        128.62         2.13 o
   9   5   5        131.42        130.72         3.00 o
  -8   6   5         77.23         73.69         1.42 o
  -7   6   5        121.78        119.96         1.96 o
  -6   6   5         20.88         23.13         0.71 o
  -5   6   5        160.04        165.93         2.22 o
  -4   6   5        709.66        718.18         8.40 o
  -3   6   5         92.30         79.11         1.00 o
  -2   6   5        185.07        185.71         2.89 o
  -1   6   5        487.41        475.86        15.55 o
   0   6   5        164.13        140.43         4.35 o
   1   6   5        486.40        464.13        14.62 o
   2   6   5        183.77        181.24         2.78 o
   3   6   5         91.61         76.28         1.04 o
   4   6   5        711.62        722.75         7.61 o
   5   6   5        162.34        169.76         2.26 o
   6   6   5         20.83         21.93         0.76 o
   7   6   5        122.17        121.83         2.27 o
   8   6   5         78.47         72.29         1.77 o
  -8   7   5         12.67         10.10         0.39 o
  -7   7   5        250.40        255.23         4.27 o
  -6   7   5         87.11        101.00         1.52 o
  -5   7   5        549.47        550.77         7.43 o
  -4   7   5        132.67        123.73         2.06 o
  -3   7   5        465.62        468.10         7.05 o
  -2   7   5        140.45        121.32         1.98 o
  -1   7   5        286.12        255.92         5.97 o
   0   7   5        562.40        570.80        26.45 o
   1   7   5        285.90        260.28         7.27 o
   2   7   5        139.81        117.09         2.21 o
   3   7   5        464.72        448.18         5.70 o
   4   7   5        132.60        122.76         1.80 o
   5   7   5        545.07        540.29         7.35 o
   6   7   5         87.03        102.45         1.85 o
   7   7   5        250.13        254.29         4.93 o
   8   7   5         13.23         11.12         0.58 o
  -7   8   5         75.64         76.47         1.74 o
  -6   8   5         28.38         32.72         0.62 o
  -5   8   5        144.08        146.82         2.34 o
  -4   8   5        125.25        126.99         1.96 o
  -3   8   5         80.84         82.10         1.44 o
  -2   8   5        120.85        123.01         2.75 o
  -1   8   5         51.59         49.69         2.27 o
   0   8   5        827.10        732.43        24.11 o
   1   8   5         50.87         51.51         2.31 o
   2   8   5        121.17        111.81         2.54 o
   3   8   5         79.30         81.61         1.51 o
   4   8   5        128.13        130.30         2.16 o
   5   8   5        142.61        147.85         2.95 o
   6   8   5         29.08         34.70         0.74 o
   7   8   5         74.79         70.70         3.24 o
  -6   9   5        278.12        252.66         5.47 o
  -5   9   5         58.27         57.39         1.29 o
  -4   9   5          7.65          9.71         0.33 o
  -3   9   5        144.41        150.10         2.29 o
  -2   9   5         22.18         20.50         0.53 o
  -1   9   5         96.13         96.64         2.74 o
   0   9   5        606.93        603.11        13.14 o
   1   9   5         95.64         97.33         2.78 o
   2   9   5         21.42         21.67         0.59 o
   3   9   5        144.47        149.39         2.60 o
   4   9   5          7.76         11.25         0.44 o
   5   9   5         57.08         57.71         1.47 o
   6   9   5        278.93        262.83         5.50 o
  -4  10   5         51.08         49.64         1.17 o
  -3  10   5         47.02         44.33         1.14 o
  -2  10   5         48.67         54.37         2.57 o
  -1  10   5         66.00         63.32         1.56 o
   0  10   5        152.29        164.67         3.76 o
   1  10   5         63.50         60.53         1.80 o
   2  10   5         48.91         56.43         1.08 o
   3  10   5         45.92         44.30         1.03 o
   4  10   5         51.61         51.47         0.98 o
  -2  11   5         13.11         12.59         1.00 o
  -1  11   5         19.25         19.35         0.71 o
   0  11   5         31.51         28.62         0.61 o
   1  11   5         20.18         19.35         0.52 o
   2  11   5         13.31         12.82         0.53 o
   1   0   6       3648.66       3781.12        39.22 o
   2   0   6       2172.52       2083.52        21.79 o
   3   0   6        490.11        511.46         5.91 o
   4   0   6         71.68         87.81         2.40 o
   5   0   6         94.64        107.91         1.33 o
   6   0   6         32.53         31.22         0.40 o
   7   0   6         25.23         31.09         0.65 o
   8   0   6        307.01        318.42         3.93 o
   9   0   6         12.79          7.52         0.37 o
  10   0   6          0.34          1.15         0.31 o
 -10   1   6         48.86         49.62         1.53 o
  -9   1   6         97.95         82.53         1.97 o
  -8   1   6         45.17         42.96         0.60 o
  -7   1   6        642.77        649.92         7.18 o
  -6   1   6        197.88        193.40         1.94 o
  -5   1   6         92.99        101.73         1.24 o
  -4   1   6       1708.46       1831.94        43.90 o
  -3   1   6        648.81        622.04         8.89 o
  -2   1   6        620.38        671.81         7.65 o
  -1   1   6       1863.10       1834.44        18.74 o
   0   1   6       4276.45       4345.86        46.27 o
   1   1   6       1863.07       1846.36        20.59 o
   2   1   6        618.51        674.27         7.10 o
   3   1   6        651.61        632.33         8.06 o
   4   1   6       1719.47       1870.89        44.89 o
   5   1   6         89.94        100.72         1.36 o
   6   1   6        197.35        198.08         2.05 o
   7   1   6        648.53        669.77         7.56 o
   8   1   6         46.09         45.97         0.79 o
   9   1   6         98.98         90.75         1.44 o
  10   1   6         50.10         50.28         1.46 o
 -10   2   6         82.08         73.59         4.44 o
  -9   2   6         45.87         54.98         1.50 o
  -8   2   6         37.89         42.75         0.73 o
  -7   2   6         25.94         23.53         0.44 o
  -6   2   6        377.00        402.41         4.26 o
  -5   2   6        315.73        326.15         3.31 o
  -4   2   6        672.65        711.71        19.31 o
  -3   2   6       1359.90       1425.27        32.36 o
  -2   2   6       1289.93       1252.62        13.48 o
  -1   2   6       1440.58       1433.09        15.42 o
   0   2   6         79.58         57.01         0.78 o
   1   2   6       1436.26       1445.32        15.99 o
   2   2   6       1287.01       1261.08        13.99 o
   3   2   6       1371.45       1493.59        26.72 o
   4   2   6        668.43        697.00        11.64 o
   5   2   6        315.08        333.99         3.51 o
   6   2   6        375.44        394.18         5.60 o
   7   2   6         26.11         24.85         0.50 o
   8   2   6         38.93         47.33         0.78 o
   9   2   6         45.90         55.92         1.13 o
  10   2   6         82.59         73.13         1.69 o
  -9   3   6        142.00        127.95         2.90 o
  -8   3   6         26.87         26.79         0.59 o
  -7   3   6         13.69         15.43         0.47 o
  -6   3   6        802.50        787.60         8.95 o
  -5   3   6        112.45        129.59         1.45 o
  -4   3   6        221.64        216.59         3.96 o
  -3   3   6        625.69        678.63        14.57 o
  -2   3   6        507.21        541.04         9.44 o
  -1   3   6        176.70        189.31         2.42 o
   0   3   6       2029.76       2072.28        22.83 o
   1   3   6        176.48        191.85         2.30 o
   2   3   6        500.00        527.72         8.08 o
   3   3   6        626.37        708.98        13.70 o
   4   3   6        222.47        223.85         3.35 o
   5   3   6        114.09        134.85         1.52 o
   6   3   6        803.23        792.14         9.59 o
   7   3   6         13.58         16.34         0.46 o
   8   3   6         26.90         27.19         0.69 o
   9   3   6        140.86        128.31         2.56 o
  -9   4   6         64.57         64.59         1.53 o
  -8   4   6        362.61        358.21         5.25 o
  -7   4   6        316.09        347.23         4.74 o
  -6   4   6        136.96        129.56         1.78 o
  -5   4   6        672.51        673.93         7.84 o
  -4   4   6        397.59        374.69         3.99 o
  -3   4   6         92.32         94.88         2.30 o
  -2   4   6        169.04        171.15         4.36 o
  -1   4   6        690.82        710.74        14.69 o
   0   4   6       1707.76       1799.94        25.58 o
   1   4   6        697.42        724.29        10.62 o
   2   4   6        168.29        176.79         3.67 o
   3   4   6         94.17        101.62         2.27 o
   4   4   6        401.44        387.03         4.25 o
   5   4   6        673.60        677.95         6.94 o
   6   4   6        137.93        133.33         1.63 o
   7   4   6        313.76        346.41         4.69 o
   8   4   6        358.99        365.17         5.79 o
   9   4   6         61.99         60.68         1.30 o
  -9   5   6        117.03        110.05         2.48 o
  -8   5   6         12.66         15.52         0.50 o
  -7   5   6         52.26         54.77         1.14 o
  -6   5   6        632.40        643.99         8.24 o
  -5   5   6         19.59         17.75         0.38 o
  -4   5   6         44.92         47.08         0.86 o
  -3   5   6          9.17          8.90         0.27 o
  -2   5   6        128.01        132.68         2.69 o
  -1   5   6        338.66        340.09        11.76 o
   0   5   6       1047.58       1080.33        36.07 o
   1   5   6        337.31        333.70         6.69 o
   2   5   6        125.27        133.74         2.66 o
   3   5   6          9.66          9.52         0.29 o
   4   5   6         44.35         45.63         0.70 o
   5   5   6         20.12         18.61         0.36 o
   6   5   6        632.90        646.00         8.24 o
   7   5   6         53.75         58.21         0.90 o
   8   5   6         13.12         15.89         0.48 o
   9   5   6        117.02        111.25         4.58 o
  -8   6   6         91.44         89.88         1.76 o
  -7   6   6        105.99        117.34         2.39 o
  -6   6   6        199.84        199.87         3.13 o
  -5   6   6        280.15        274.85         3.60 o
  -4   6   6        307.08        292.71         3.55 o
  -3   6   6         19.35         17.75         0.38 o
  -2   6   6         38.02         37.36         0.74 o
  -1   6   6        660.20        629.91        14.25 o
   0   6   6       2895.08       2685.73        72.51 o
   1   6   6        661.13        625.65        18.57 o
   2   6   6         37.66         36.30         0.88 o
   3   6   6         19.54         18.58         0.41 o
   4   6   6        310.20        296.63         3.41 o
   5   6   6        278.69        269.33         3.55 o
   6   6   6        199.66        196.97         2.92 o
   7   6   6        102.88        114.64         1.73 o
   8   6   6         93.54         85.22         1.75 o
  -8   7   6         90.59         83.00         3.17 o
  -7   7   6         39.94         42.12         0.93 o
  -6   7   6         88.69         91.21         1.38 o
  -5   7   6        425.39        428.09         5.81 o
  -4   7   6        780.60        768.09        11.21 o
  -3   7   6        153.69        155.79         2.79 o
  -2   7   6        366.40        393.43         6.65 o
  -1   7   6        208.77        207.83         4.90 o
   0   7   6         49.85         49.43         2.69 o
   1   7   6        208.86        202.95         4.47 o
   2   7   6        367.15        375.98         6.45 o
   3   7   6        150.97        151.56         2.19 o
   4   7   6        776.36        763.96        10.09 o
   5   7   6        419.52        420.51         5.72 o
   6   7   6         86.97         92.78         1.70 o
   7   7   6         41.63         45.56         1.31 o
  -7   8   6        177.96        174.12         3.83 o
  -6   8   6         69.72         75.19         1.55 o
  -5   8   6        411.08        409.47         7.57 o
  -4   8   6          4.54          5.41         0.28 o
  -3   8   6        485.74        481.49         8.37 o
  -2   8   6        414.29        383.47         6.98 o
  -1   8   6       1788.18       1788.44        42.11 o
   0   8   6         64.22         63.39         1.86 o
   1   8   6       1793.02       1715.51        35.84 o
   2   8   6        416.62        380.30         8.17 o
   3   8   6        487.21        484.62         8.93 o
   4   8   6          4.71          7.00         0.40 o
   5   8   6        405.81        417.68         6.54 o
   6   8   6         69.57         74.46         1.51 o
   7   8   6        175.55        164.02         4.58 o
  -6   9   6         92.86         85.25         2.43 o
  -5   9   6        114.39        110.16         2.21 o
  -4   9   6          4.61          5.09         0.29 o
  -3   9   6          5.97          4.49         0.27 o
  -2   9   6        178.87        181.14         3.22 o
  -1   9   6        111.51        105.14         2.59 o
   0   9   6          5.08          7.20         0.93 o
   1   9   6        113.48        108.18         3.06 o
   2   9   6        176.72        177.99         3.13 o
   4   9   6          4.74          5.82         0.39 o
   5   9   6        112.13        109.35         2.42 o
   6   9   6         93.61         97.02         4.11 o
  -4  10   6         16.96         19.74         0.74 o
  -3  10   6          9.43          9.84         0.36 o
  -2  10   6        195.92        192.66         8.83 o
  -1  10   6         23.21         20.88         0.54 o
   0  10   6         20.93         23.54         1.23 o
   1  10   6         23.14         23.35         0.74 o
   2  10   6        196.08        197.91         3.19 o
   3  10   6          9.76          9.80         0.41 o
   4  10   6         17.45         20.89         0.61 o
  -2  11   6          4.76          7.23         0.76 o
  -1  11   6        179.94        188.55         4.79 o
   0  11   6         66.40         67.22         1.63 o
   1  11   6        179.76        189.41         6.27 o
   2  11   6          5.00          6.53         0.51 o
   1   0   7       5598.84       5642.29        68.24 o
   2   0   7        844.02        939.79         9.89 o
   3   0   7          0.75          1.98         0.18 o
   4   0   7        387.86        383.46         9.22 o
   5   0   7         15.94         16.58         0.38 o
   6   0   7        239.86        233.14         2.51 o
   7   0   7         24.82         22.35         0.43 o
   8   0   7         52.57         58.31         0.89 o
   9   0   7         87.91         84.79         1.49 o
  10   0   7        339.41        329.21        12.15 o
 -10   1   7        122.09        118.71         3.32 o
  -9   1   7        107.28        108.35         3.15 o
  -8   1   7        146.22        125.92         1.55 o
  -7   1   7         34.17         28.11         0.49 o
  -6   1   7       1523.91       1472.03        14.90 o
  -5   1   7        137.25        144.17         1.61 o
  -4   1   7       1254.34       1323.57        31.45 o
  -3   1   7       1236.80       1253.96        22.15 o
  -2   1   7       2174.02       2266.95        24.92 o
  -1   1   7         28.38         34.32         0.53 o
   0   1   7        540.22        536.18         5.50 o
   1   1   7         29.24         35.85         0.57 o
   2   1   7       2180.60       2243.36        26.76 o
   3   1   7       1234.67       1216.61        20.65 o
   4   1   7       1262.32       1334.94        31.74 o
   5   1   7        136.55        145.68         1.54 o
   6   1   7       1523.53       1494.64        16.12 o
   7   1   7         34.68         30.93         0.72 o
   8   1   7        146.65        131.31         1.89 o
   9   1   7        108.23        111.93         1.89 o
  10   1   7        122.91        125.32         4.75 o
 -10   2   7         49.36         43.04         2.00 o
  -9   2   7        119.12        113.57         2.34 o
  -8   2   7        392.49        387.22         5.36 o
  -7   2   7        263.28        287.16         3.75 o
  -6   2   7        143.45        150.19         1.73 o
  -5   2   7        838.17        773.75         7.79 o
  -4   2   7       1760.53       1835.19        50.40 o
  -3   2   7       1910.23       1961.66        35.10 o
  -2   2   7        663.64        668.15         9.46 o
  -1   2   7       2204.62       2187.64        24.98 o
   0   2   7       6441.08       6520.45        75.81 o
   1   2   7       2201.59       2191.95        24.20 o
   2   2   7        672.91        674.34         8.34 o
   3   2   7       1916.68       2095.02        40.95 o
   4   2   7       1773.33       1853.53        36.16 o
   5   2   7        844.30        803.84         8.12 o
   6   2   7        144.16        152.08         2.27 o
   7   2   7        267.28        295.74         3.71 o
   8   2   7        392.80        396.42         6.25 o
   9   2   7        115.73        112.00         2.07 o
  10   2   7         49.35         43.45         1.79 o
  -9   3   7        226.30        224.65         4.35 o
  -8   3   7          4.00          2.86         0.24 o
  -7   3   7        523.22        484.44         6.71 o
  -6   3   7        569.22        568.43         6.61 o
  -5   3   7        625.11        597.44         7.02 o
  -4   3   7         75.39         66.48         0.86 o
  -3   3   7         32.88         43.24         1.35 o
  -2   3   7        592.38        674.29        13.78 o
  -1   3   7       4359.80       4411.04        54.13 o
   0   3   7        526.34        486.96         5.67 o
   1   3   7       4347.38       4467.09        55.56 o
   2   3   7        596.65        660.18        11.12 o
   3   3   7         32.08         41.46         1.13 o
   4   3   7         72.14         64.53         1.10 o
   5   3   7        614.35        587.57         6.14 o
   6   3   7        570.60        583.34         6.60 o
   7   3   7        520.25        499.35         7.25 o
   8   3   7          4.37          3.71         0.34 o
   9   3   7        227.61        228.51         4.01 o
  -9   4   7         60.14         65.97         1.57 o
  -8   4   7         61.76         65.91         1.17 o
  -7   4   7         45.21         45.30         0.82 o
  -6   4   7        142.09        145.36         2.13 o
  -5   4   7         23.39         25.21         0.59 o
  -4   4   7         89.12         97.92         1.17 o
  -3   4   7          3.38          4.34         0.24 o
  -2   4   7        533.45        544.12        13.66 o
  -1   4   7       1255.88       1317.88        57.21 o
   0   4   7       2809.32       2791.65        56.29 o
   1   4   7       1258.39       1344.45        22.45 o
   2   4   7        531.64        561.64        12.01 o
   3   4   7          3.43          4.98         0.30 o
   4   4   7         87.17         94.23         1.09 o
   5   4   7         23.84         24.26         0.59 o
   6   4   7        142.36        147.77         1.85 o
   7   4   7         43.83         46.00         0.75 o
   8   4   7         61.31         66.39         1.19 o
   9   4   7         60.41         65.14         1.38 o
  -9   5   7         84.66         76.22         2.07 o
  -8   5   7        158.13        168.28         2.92 o
  -7   5   7         54.74         52.82         0.92 o
  -6   5   7        568.07        567.92         7.77 o
  -5   5   7        544.37        552.16         7.35 o
  -4   5   7         72.12         77.87         1.37 o
  -3   5   7        248.23        230.00         2.99 o
  -2   5   7        144.25        136.79         3.08 o
  -1   5   7        397.08        394.70        37.65 o
   0   5   7        761.15        856.02        23.27 o
   1   5   7        396.28        421.33         8.37 o
   2   5   7        148.57        134.08         2.91 o
   3   5   7        248.51        228.88         2.82 o
   4   5   7         69.89         76.64         0.95 o
   5   5   7        543.62        543.06         6.33 o
   6   5   7        562.73        558.51         7.15 o
   7   5   7         55.83         55.24         0.87 o
   8   5   7        160.59        169.07         3.03 o
   9   5   7         85.68         74.76         2.11 o
  -8   6   7          6.61          9.86         0.40 o
  -7   6   7        315.37        324.08         5.99 o
  -6   6   7        159.72        158.44         2.51 o
  -5   6   7        509.14        521.88         7.23 o
  -4   6   7        136.18        129.78         2.41 o
  -3   6   7        369.60        371.92         5.44 o
  -2   6   7        103.92         92.50         1.59 o
  -1   6   7        822.74        799.26        19.96 o
   0   6   7          3.30          9.28         0.69 o
   1   6   7        820.33        808.10        28.67 o
   2   6   7        103.52         86.89         1.47 o
   3   6   7        375.04        359.14         4.33 o
   4   6   7        133.92        123.82         1.76 o
   5   6   7        509.26        507.49         6.91 o
   6   6   7        159.70        159.43         2.23 o
   7   6   7        313.33        322.08         4.65 o
   8   6   7          6.74          8.88         0.46 o
  -7   7   7        133.75        132.74         2.55 o
  -6   7   7         46.68         50.00         0.88 o
  -5   7   7        348.92        352.95         5.16 o
  -4   7   7        582.42        579.78         9.23 o
  -3   7   7        254.33        261.95         5.61 o
  -2   7   7        372.33        363.78         6.19 o
  -1   7   7       1085.61       1003.28        22.58 o
   0   7   7         52.64         69.85         2.37 o
   1   7   7       1084.02        992.97        23.13 o
   2   7   7        372.03        351.95         6.06 o
   3   7   7        257.18        251.65         3.79 o
   4   7   7        580.23        573.89         7.91 o
   5   7   7        349.27        348.21         4.73 o
   6   7   7         46.86         48.85         0.89 o
   7   7   7        130.91        127.20         2.41 o
  -7   8   7         33.14         31.69         0.83 o
  -6   8   7        101.46        106.10         2.12 o
  -5   8   7        141.70        126.67         2.51 o
  -4   8   7         44.63         50.12         0.95 o
  -3   8   7        510.26        518.58         8.93 o
  -2   8   7        316.66        316.43         5.59 o
  -1   8   7         73.48         86.46         2.18 o
   0   8   7        229.70        216.36         5.92 o
   1   8   7         72.95         83.84         2.46 o
   2   8   7        311.92        310.01         6.69 o
   3   8   7        507.48        521.76         8.82 o
   4   8   7         45.10         48.66         0.84 o
   5   8   7        141.45        123.88         2.02 o
   6   8   7         99.68        107.22         2.17 o
  -5   9   7         68.15         72.59         1.47 o
  -4   9   7        125.69        128.02         2.33 o
  -3   9   7        140.63        129.66         3.27 o
  -2   9   7         25.39         26.70         1.00 o
  -1   9   7         36.77         40.88         1.19 o
   0   9   7         24.49         20.13         0.89 o
   1   9   7         35.96         40.21         1.35 o
   2   9   7         25.62         29.69         0.75 o
   3   9   7        140.24        127.16         2.23 o
   4   9   7        127.13        128.89         2.10 o
   5   9   7         70.33         73.89         1.49 o
  -4  10   7        249.97        239.29         5.23 o
  -3  10   7         21.49         21.95         0.55 o
  -2  10   7        173.17        165.14         4.71 o
  -1  10   7         53.83         46.86         1.05 o
   0  10   7        151.25        167.52         3.46 o
   1  10   7         51.82         46.35         1.17 o
   2  10   7        171.88        161.90         2.80 o
   3  10   7         22.22         24.14         0.91 o
   4  10   7        249.99        239.63         4.72 o
   0  11   7        516.96        506.84        16.47 o
   1  11   7        267.33        280.97         9.12 o
   0   0   8        345.00        352.15         5.35 o
   1   0   8       3825.35       3640.52        40.42 o
   2   0   8          7.76          6.48         0.31 o
   3   0   8       1173.84       1189.11        20.71 o
   4   0   8       1700.93       1901.53        45.28 o
   5   0   8       1426.91       1410.54        14.29 o
   6   0   8         43.46         37.21         0.54 o
   7   0   8        175.33        145.17         2.05 o
   8   0   8         33.53         31.19         0.57 o
   9   0   8          1.04          0.31         0.25 o
  10   0   8        209.43        195.75         7.31 o
  -9   1   8          9.34          9.20         0.50 o
  -8   1   8          4.93          1.99         0.21 o
  -7   1   8        160.44        157.11         2.02 o
  -6   1   8        537.96        500.18         5.40 o
  -5   1   8        184.57        186.39         1.93 o
  -4   1   8        132.34        119.34         3.19 o
  -3   1   8       3341.67       3469.19        73.24 o
  -2   1   8        893.49        954.06        12.88 o
  -1   1   8        442.44        425.60         4.97 o
   0   1   8       1207.27       1128.97        11.56 o
   1   1   8        443.47        427.22         4.82 o
   2   1   8        890.60        957.51        12.33 o
   3   1   8       3338.18       3609.52        69.76 o
   4   1   8        129.94        114.11         2.05 o
   5   1   8        185.42        191.88         1.99 o
   6   1   8        539.28        520.95         5.49 o
   7   1   8        160.40        159.06         2.10 o
   8   1   8          4.81          1.77         0.23 o
   9   1   8          9.78         10.73         0.41 o
  10   1   8         16.15         15.14         0.89 o
  -9   2   8        186.39        181.66         4.34 o
  -8   2   8        187.33        186.09         2.81 o
  -7   2   8        147.69        143.61         1.84 o
  -6   2   8        650.09        648.68         7.15 o
  -5   2   8        321.45        321.10         3.27 o
  -4   2   8        747.21        769.64        11.68 o
  -3   2   8         76.49         88.45         2.12 o
  -2   2   8       1521.70       1576.75        27.35 o
  -1   2   8        692.96        697.07         8.04 o
   0   2   8       2566.75       2566.36        28.22 o
   1   2   8        694.05        714.64         8.27 o
   2   2   8       1526.83       1569.95        25.71 o
   3   2   8         74.45         84.16         1.90 o
   4   2   8        745.43        760.23         8.66 o
   5   2   8        323.78        320.91         3.28 o
   6   2   8        648.74        660.78         7.58 o
   7   2   8        146.21        141.92         1.94 o
   8   2   8        189.73        192.87         3.12 o
   9   2   8        184.29        181.31         3.24 o
  -9   3   8          4.01          1.95         0.26 o
  -8   3   8         24.90         24.20         0.58 o
  -7   3   8         68.19         67.01         0.99 o
  -6   3   8        113.20        109.48         1.58 o
  -5   3   8        628.34        607.32         7.13 o
  -4   3   8        398.06        449.10         6.33 o
  -3   3   8        216.02        233.02         6.68 o
  -2   3   8        465.62        513.58        12.26 o
  -1   3   8        638.57        673.72        10.38 o
   0   3   8        405.36        372.55         5.79 o
   1   3   8        645.12        682.74         9.02 o
   2   3   8        462.83        521.45        10.16 o
   3   3   8        217.75        238.09         5.31 o
   4   3   8        392.94        434.88         4.61 o
   5   3   8        627.85        603.63         6.59 o
   6   3   8        114.67        113.28         1.41 o
   7   3   8         68.17         68.06         1.14 o
   8   3   8         24.66         24.13         0.59 o
   9   3   8          4.01          2.91         0.34 o
  -9   4   8         55.88         54.11         1.29 o
  -8   4   8         33.83         31.92         0.75 o
  -7   4   8         30.88         32.26         0.64 o
  -6   4   8        168.45        181.17         2.62 o
  -5   4   8         29.16         32.95         0.74 o
  -4   4   8        374.14        381.42         4.25 o
  -3   4   8        268.12        285.78         3.71 o
  -2   4   8         43.52         41.26         1.46 o
  -1   4   8         21.36         14.56         0.94 o
   0   4   8         55.84         64.86         1.78 o
   1   4   8         21.27         13.71         0.64 o
   2   4   8         42.37         42.02         1.32 o
   3   4   8        272.31        287.99         4.56 o
   4   4   8        373.22        374.22         4.00 o
   5   4   8         29.23         32.39         0.87 o
   6   4   8        168.95        177.88         2.26 o
   7   4   8         32.10         35.58         0.71 o
   8   4   8         34.27         31.70         0.65 o
   9   4   8         54.30         52.69         1.21 o
  -8   5   8        191.35        207.63         3.56 o
  -7   5   8        106.05        103.83         1.63 o
  -6   5   8         61.90         61.08         1.06 o
  -5   5   8        662.73        649.81         9.04 o
  -4   5   8        170.15        190.75         2.49 o
  -3   5   8        780.65        792.68        10.59 o
  -2   5   8        278.09        252.49         4.72 o
  -1   5   8        316.80        306.45         6.35 o
   0   5   8       1351.99       1333.82        35.98 o
   1   5   8        318.57        312.35        11.04 o
   2   5   8        278.38        253.20         4.79 o
   3   5   8        783.66        772.51         8.85 o
   4   5   8        169.07        181.06         2.06 o
   5   5   8        660.58        645.39         7.74 o
   6   5   8         61.07         59.20         0.94 o
   7   5   8        106.07        103.92         1.59 o
   8   5   8        193.47        205.75         4.04 o
  -8   6   8        116.47        118.69         2.27 o
  -7   6   8         71.72         71.52         1.48 o
  -6   6   8        132.27        128.34         1.96 o
  -5   6   8         10.08         10.57         0.60 o
  -4   6   8        166.70        175.29         2.69 o
  -3   6   8         17.32         12.03         0.41 o
  -2   6   8         35.81         33.66         1.15 o
  -1   6   8          8.67          9.00         0.66 o
   0   6   8         94.49         86.12         2.21 o
   1   6   8          9.03          9.36         0.54 o
   2   6   8         36.22         32.95         0.83 o
   3   6   8         17.88         13.77         0.39 o
   4   6   8        164.23        169.58         2.41 o
   5   6   8         10.27         13.93         0.78 o
   6   6   8        132.41        127.52         1.92 o
   7   6   8         71.97         73.87         1.24 o
   8   6   8        116.88        113.73         2.28 o
  -7   7   8        272.58        279.85         5.24 o
  -6   7   8        327.82        330.65         5.61 o
  -5   7   8        319.25        317.82         5.07 o
  -4   7   8        589.04        589.34         9.38 o
  -3   7   8        181.67        181.84         3.68 o
  -2   7   8          4.92          4.84         0.35 o
  -1   7   8       1265.76       1233.88        27.55 o
   0   7   8         21.35         24.75         1.02 o
   1   7   8       1272.47       1244.71        29.30 o
   2   7   8          5.05          5.12         0.39 o
   3   7   8        180.40        166.97         2.54 o
   4   7   8        586.96        576.94         7.96 o
   5   7   8        319.05        311.65         4.53 o
   6   7   8        325.00        325.16         5.49 o
   7   7   8        273.35        269.10         5.06 o
  -6   8   8        196.09        209.17         4.03 o
  -5   8   8         31.72         28.52         0.73 o
  -4   8   8        121.96        119.91         2.03 o
  -3   8   8        283.68        281.92         5.60 o
  -2   8   8        180.89        183.60         3.42 o
  -1   8   8        138.14        128.41         3.20 o
   0   8   8         19.26         21.40         0.76 o
   1   8   8        137.79        129.07         4.13 o
   2   8   8        181.24        183.45         3.21 o
   3   8   8        286.24        288.55         4.94 o
   4   8   8        121.65        115.24         1.76 o
   5   8   8         32.09         29.01         0.70 o
   6   8   8        195.26        204.51         4.17 o
  -5   9   8         17.19         16.16         0.46 o
  -4   9   8         48.62         52.25         1.04 o
  -3   9   8         39.71         41.52         0.88 o
  -2   9   8        604.49        608.65        11.99 o
  -1   9   8          3.65          1.95         0.53 o
   0   9   8        526.27        507.79         9.70 o
   1   9   8          3.47          2.51         0.44 o
   2   9   8        607.37        598.88         9.51 o
   3   9   8         40.33         41.40         0.91 o
   4   9   8         48.75         51.85         1.01 o
   5   9   8         16.71         15.37         0.46 o
  -4  10   8         10.88         10.26         0.62 o
  -3  10   8        174.62        173.61         5.50 o
  -2  10   8        267.38        287.03         9.28 o
  -1  10   8         68.59         69.57         1.87 o
   0  10   8        167.75        180.41         3.50 o
   1  10   8         67.99         70.64         1.49 o
   2  10   8        269.93        286.59         4.56 o
   3  10   8        173.26        177.08         3.25 o
   4  10   8         11.74         10.74         0.89 o
   1   0   9        730.23        733.26         8.21 o
   2   0   9         22.10         14.69         0.58 o
   3   0   9       1078.15       1170.17        22.64 o
   4   0   9        393.43        404.09         7.87 o
   5   0   9         50.84         58.19         1.08 o
   6   0   9        246.68        259.51         2.85 o
   7   0   9         12.92         10.27         0.36 o
   8   0   9        541.31        534.95         7.44 o
   9   0   9        243.43        244.53         4.91 o
  -9   1   9        171.79        171.63         4.02 o
  -8   1   9        247.13        255.77         3.58 o
  -7   1   9        283.71        257.42         3.24 o
  -6   1   9        133.79        131.57         2.37 o
  -5   1   9        243.13        241.77         2.96 o
  -4   1   9       1097.33       1086.56        15.40 o
  -3   1   9         48.12         67.46         1.56 o
  -2   1   9        694.34        683.50        11.18 o
  -1   1   9        152.66        163.51         2.06 o
   0   1   9       4215.93       4287.71        47.07 o
   1   1   9        153.57        162.00         2.05 o
   2   1   9        698.09        697.20        11.90 o
   3   1   9         48.66         68.61         1.60 o
   4   1   9       1098.08       1068.54        12.16 o
   5   1   9        238.27        243.58         2.56 o
   6   1   9        134.34        131.92         2.19 o
   7   1   9        279.63        257.59         3.66 o
   8   1   9        249.59        258.86         3.65 o
   9   1   9        173.69        170.24         3.03 o
  -9   2   9         19.80         19.37         0.57 o
  -8   2   9        124.58        114.31         1.94 o
  -7   2   9        151.28        149.64         2.04 o
  -6   2   9        126.26        107.46         1.37 o
  -5   2   9         30.25         23.12         0.46 o
  -4   2   9        309.35        298.44         4.03 o
  -3   2   9        463.31        483.49        10.30 o
  -2   2   9       1792.06       1815.47        34.44 o
  -1   2   9        244.17        238.35         3.47 o
   0   2   9         60.55         43.96         0.97 o
   1   2   9        244.87        236.91         3.16 o
   2   2   9       1794.05       1801.65        33.92 o
   3   2   9        461.49        485.77         9.49 o
   4   2   9        312.55        297.08         3.34 o
   5   2   9         29.78         24.34         0.52 o
   6   2   9        126.94        111.31         1.29 o
   7   2   9        152.76        152.74         2.24 o
   8   2   9        125.17        115.94         1.94 o
   9   2   9         18.62         19.10         0.60 o
  -9   3   9         64.37         59.89         1.78 o
  -8   3   9        209.71        183.26         3.25 o
  -7   3   9         88.40         91.01         1.47 o
  -6   3   9         42.86         40.00         0.72 o
  -5   3   9        159.07        151.42         2.24 o
  -4   3   9        101.14        117.42         1.48 o
  -3   3   9       1883.88       1904.45        28.68 o
  -2   3   9         26.84         30.86         1.47 o
  -1   3   9        174.48        180.14         5.18 o
   0   3   9        166.94        155.34         3.57 o
   1   3   9        179.46        184.31         3.32 o
   2   3   9         27.96         31.60         0.99 o
   3   3   9       1887.53       1895.76        39.86 o
   4   3   9        101.12        114.96         1.36 o
   5   3   9        158.70        151.94         1.74 o
   6   3   9         42.59         42.33         0.63 o
   7   3   9         87.89         91.33         1.58 o
   8   3   9        209.51        184.23         2.97 o
   9   3   9         64.14         58.33         1.57 o
  -9   4   9          5.90          6.19         0.55 o
  -8   4   9        116.80        108.45         2.26 o
  -7   4   9         60.76         56.41         0.96 o
  -6   4   9       1229.55       1297.22        18.31 o
  -5   4   9        227.07        226.32         2.85 o
  -4   4   9        131.71        120.88         1.42 o
  -3   4   9       2432.86       2398.20        31.83 o
  -2   4   9         87.35         85.81         1.80 o
  -1   4   9        632.04        608.12        16.61 o
   0   4   9         71.62         71.01         1.74 o
   1   4   9        633.36        605.67        12.92 o
   2   4   9         85.77         85.17         1.83 o
   3   4   9       2430.14       2343.22        28.61 o
   4   4   9        131.83        120.81         1.38 o
   5   4   9        228.68        232.87         2.47 o
   6   4   9       1225.04       1308.17        17.87 o
   7   4   9         57.79         53.35         1.02 o
   8   4   9        117.09        109.49         1.81 o
   9   4   9          5.77          5.67         0.51 o
  -8   5   9         17.58         15.43         0.43 o
  -7   5   9        175.57        169.23         2.56 o
  -6   5   9        374.20        363.16         5.39 o
  -5   5   9        304.52        306.89         4.30 o
  -4   5   9        114.84        125.77         1.74 o
  -3   5   9        628.48        632.41         9.66 o
  -2   5   9        215.71        196.86         3.47 o
  -1   5   9       1401.69       1326.55        29.81 o
   0   5   9          6.59          7.79         0.54 o
   1   5   9       1403.32       1377.14        45.59 o
   2   5   9        218.76        199.96         3.54 o
   3   5   9        624.84        623.48         7.57 o
   4   5   9        115.11        119.81         1.37 o
   5   5   9        306.38        306.58         3.82 o
   6   5   9        373.01        359.34         4.89 o
   7   5   9        176.87        172.08         3.03 o
   8   5   9         17.98         15.86         0.52 o
  -8   6   9         49.05         46.96         1.43 o
  -7   6   9          7.77          8.08         0.43 o
  -6   6   9          5.11          5.09         0.31 o
  -5   6   9        534.06        562.79         8.32 o
  -4   6   9        272.20        285.47         4.32 o
  -3   6   9        327.66        345.41         7.30 o
  -2   6   9         15.78         17.61         0.48 o
  -1   6   9        129.21        112.72         2.19 o
   0   6   9        196.65        179.78         4.57 o
   1   6   9        129.49        109.20         2.54 o
   2   6   9         16.68         18.80         0.58 o
   3   6   9        327.45        326.92         4.50 o
   4   6   9        274.26        273.96         3.78 o
   5   6   9        535.13        553.62         7.54 o
   6   6   9          5.75          5.68         0.28 o
   7   6   9          7.69          8.23         0.39 o
   8   6   9         49.27         42.81         1.12 o
  -7   7   9         84.47         76.64         1.52 o
  -6   7   9        106.27        103.49         1.85 o
  -5   7   9        208.27        217.15         3.49 o
  -4   7   9        253.14        262.79         4.23 o
  -3   7   9        357.11        381.58         7.53 o
  -2   7   9        770.52        746.06        13.50 o
  -1   7   9          4.69          7.01         0.70 o
   0   7   9         91.79         91.12         2.10 o
   1   7   9          4.68          7.74         0.75 o
   2   7   9        770.56        707.39        13.41 o
   3   7   9        357.12        361.33         5.58 o
   4   7   9        252.20        265.69         3.71 o
   5   7   9        208.11        209.57         3.07 o
   6   7   9        104.37        102.76         2.29 o
   7   7   9         83.21         74.03         3.31 o
  -6   8   9         86.30         87.49         1.76 o
  -5   8   9         82.68         91.78         1.85 o
  -4   8   9         31.86         28.61         0.70 o
  -3   8   9        204.75        226.23         4.52 o
  -2   8   9        453.56        485.50         9.57 o
  -1   8   9         12.86         14.24         0.66 o
   0   8   9        158.35        133.46         3.10 o
   1   8   9         13.61         14.83         0.77 o
   2   8   9        457.47        472.61         7.51 o
   3   8   9        203.72        225.56         3.60 o
   4   8   9         31.43         28.52         0.57 o
   5   8   9         83.95         89.26         1.36 o
   6   8   9         84.69         87.12         2.00 o
  -5   9   9         37.99         34.24         0.75 o
  -4   9   9        135.18        150.21         2.71 o
  -3   9   9         72.28         74.05         1.54 o
  -2   9   9         78.10         84.18         2.18 o
  -1   9   9         23.91         22.44         0.70 o
   0   9   9         92.42        103.13         2.09 o
   1   9   9         24.87         22.57         0.68 o
   2   9   9         77.86         83.07         1.91 o
   3   9   9         73.65         71.84         1.31 o
   4   9   9        136.39        147.01         2.90 o
   5   9   9         38.30         34.93         1.24 o
  -3  10   9         44.82         42.58         1.70 o
  -2  10   9          2.28          1.78         0.25 o
  -1  10   9         11.80         10.73         0.43 o
   0  10   9        111.23        103.98         1.95 o
   1  10   9         11.81         10.79         0.41 o
   2  10   9          2.28          2.15         0.20 o
   3  10   9         45.68         49.10         2.43 o
   0   0  10          0.49          4.23         0.55 o
   1   0  10       1003.62       1055.72        13.21 o
   2   0  10        977.06        925.51        15.97 o
   3   0  10        783.52        795.30        15.38 o
   4   0  10        458.96        442.06         5.32 o
   5   0  10         53.66         46.92         1.54 o
   6   0  10        108.23         97.21         1.28 o
   7   0  10         95.54         97.47         1.31 o
   8   0  10        479.09        514.64         7.64 o
   9   0  10         68.90         58.63         1.21 o
  -9   1  10        124.02        126.72         2.71 o
  -8   1  10         41.73         41.11         0.77 o
  -7   1  10        217.37        180.93         2.43 o
  -6   1  10        376.09        396.45         4.88 o
  -5   1  10        244.06        234.19         2.71 o
  -4   1  10        203.60        229.68         2.86 o
  -3   1  10         47.25         44.81         1.19 o
  -2   1  10        187.13        169.77         3.50 o
  -1   1  10        669.31        694.29         9.59 o
   0   1  10        320.40        351.53         5.16 o
   1   1  10        671.79        695.13        10.08 o
   2   1  10        185.92        162.92         3.48 o
   3   1  10         46.17         40.96         1.12 o
   4   1  10        202.11        226.37         2.45 o
   5   1  10        240.08        234.62         2.81 o
   6   1  10        374.91        394.01         5.48 o
   7   1  10        218.89        188.82         2.73 o
   8   1  10         40.08         39.03         0.70 o
   9   1  10        124.30        124.21         3.82 o
  -9   2  10         11.46         13.32         0.51 o
  -8   2  10         17.57         17.68         0.50 o
  -7   2  10        131.37        126.23         1.86 o
  -6   2  10          3.53          5.61         0.27 o
  -5   2  10        339.66        340.01         3.92 o
  -4   2  10        572.35        545.95         6.50 o
  -3   2  10        816.19        808.71        12.02 o
  -2   2  10        578.56        571.30        12.14 o
  -1   2  10         41.81         35.66         0.95 o
   0   2  10        226.03        216.43         4.75 o
   1   2  10         41.28         34.30         0.88 o
   2   2  10        578.14        572.78        11.14 o
   3   2  10        816.79        821.12        14.31 o
   4   2  10        571.59        559.93         6.20 o
   5   2  10        341.30        341.29         3.87 o
   6   2  10          3.60          4.97         0.31 o
   7   2  10        132.13        128.04         1.90 o
   8   2  10         17.82         19.19         0.51 o
   9   2  10         11.85         13.82         0.60 o
  -9   3  10         86.69         78.19         1.92 o
  -8   3  10         40.33         45.03         0.92 o
  -7   3  10        162.54        172.21         2.64 o
  -6   3  10        246.83        251.83         3.58 o
  -5   3  10        195.22        181.96         3.06 o
  -4   3  10       2061.78       2043.78        24.30 o
  -3   3  10        302.53        279.84         3.64 o
  -2   3  10         48.31         58.03         1.81 o
  -1   3  10       2844.72       3005.07        82.10 o
   0   3  10        862.24        900.04        18.97 o
   1   3  10       2846.15       2931.59        56.95 o
   2   3  10         47.81         57.16         1.47 o
   3   3  10        305.47        283.54         4.44 o
   4   3  10       2063.44       2074.94        22.91 o
   5   3  10        192.12        182.11         2.87 o
   6   3  10        247.88        247.87         3.37 o
   7   3  10        158.12        164.77         2.69 o
   8   3  10         41.27         47.88         0.99 o
   9   3  10         88.48         81.25         1.96 o
  -8   4  10         93.18         82.22         1.53 o
  -7   4  10        113.77        119.59         1.86 o
  -6   4  10        339.61        345.79         5.15 o
  -5   4  10        223.59        220.06         2.87 o
  -4   4  10         10.10          8.79         0.28 o
  -3   4  10        705.33        691.90         9.21 o
  -2   4  10        791.23        779.91        13.30 o
  -1   4  10        565.55        574.60        14.65 o
   0   4  10       1518.35       1552.20        32.49 o
   1   4  10        570.71        586.88        17.30 o
   2   4  10        779.72        746.81        13.05 o
   3   4  10        709.18        698.78         8.96 o
   4   4  10          9.57          7.96         0.31 o
   5   4  10        224.10        222.46         2.64 o
   6   4  10        342.97        354.57         4.84 o
   7   4  10        114.08        123.36         2.06 o
   8   4  10         93.01         80.34         1.62 o
   9   4  10         88.12         76.02         2.16 o
  -8   5  10         83.79         82.70         1.61 o
  -7   5  10         40.75         35.35         0.65 o
  -6   5  10         31.76         33.73         0.69 o
  -5   5  10         27.12         23.81         0.61 o
  -4   5  10         61.03         64.26         1.25 o
  -3   5  10       1527.99       1525.55        23.40 o
  -2   5  10        171.73        161.66         3.40 o
  -1   5  10         34.98         30.13         0.69 o
   0   5  10        333.24        297.68         8.71 o
   1   5  10         36.89         30.60         0.82 o
   2   5  10        169.32        154.02         2.44 o
   3   5  10       1534.20       1513.46        19.97 o
   4   5  10         61.79         66.50         0.92 o
   5   5  10         27.48         26.11         0.52 o
   6   5  10         32.02         35.18         0.66 o
   7   5  10         40.21         34.82         0.79 o
   8   5  10         85.00         80.52         2.68 o
  -8   6  10         56.40         62.64         1.68 o
  -7   6  10         20.07         23.38         0.62 o
  -6   6  10         39.47         42.83         0.85 o
  -5   6  10        143.51        152.46         2.49 o
  -4   6  10        296.32        317.56         4.79 o
  -3   6  10         37.68         34.97         0.79 o
  -2   6  10          4.03          4.95         0.30 o
  -1   6  10         60.11         57.45         1.32 o
   0   6  10         60.71         61.31         2.00 o
   1   6  10         61.16         57.11         1.48 o
   2   6  10          4.03          6.88         0.43 o
   3   6  10         39.19         36.82         0.68 o
   4   6  10        294.40        303.52         4.54 o
   5   6  10        143.00        155.55         2.32 o
   6   6  10         39.85         43.10         0.75 o
   7   6  10         20.02         22.51         0.56 o
  -7   7  10         49.02         42.24         1.31 o
  -6   7  10        292.09        312.38         5.30 o
  -5   7  10        271.24        279.33         4.45 o
  -4   7  10        502.52        475.72         8.01 o
  -3   7  10        199.03        205.59         4.15 o
  -2   7  10        324.14        305.78         5.56 o
  -1   7  10        861.10        823.61        25.19 o
   0   7  10         21.28         25.09         0.88 o
   1   7  10        862.80        775.93        18.13 o
   2   7  10        323.89        296.36         5.61 o
   3   7  10        198.81        199.33         2.96 o
   4   7  10        503.66        472.46         6.52 o
   5   7  10        275.63        281.67         4.09 o
   6   7  10        292.72        310.65         5.60 o
   7   7  10         48.31         41.43         1.66 o
  -6   8  10        114.21        122.29         2.73 o
  -5   8  10         74.75         74.62         1.53 o
  -4   8  10         97.84         97.21         1.83 o
  -3   8  10        285.06        290.31         6.68 o
  -2   8  10        203.89        219.29         4.50 o
  -1   8  10        120.27        122.61         3.00 o
   0   8  10        102.26        101.70         2.41 o
   1   8  10        121.33        118.80         2.43 o
   2   8  10        202.82        211.57         3.45 o
   3   8  10        284.98        278.36         4.32 o
   4   8  10         96.20         91.13         1.56 o
   5   8  10         74.37         69.93         1.18 o
   6   8  10        113.20        124.03         3.00 o
  -5   9  10         60.72         62.31         1.80 o
  -4   9  10        106.15        109.74         1.99 o
  -3   9  10          9.44         11.75         0.40 o
  -2   9  10         43.71         48.03         1.52 o
  -1   9  10        110.99        116.14         2.52 o
   0   9  10         45.65         38.74         1.28 o
   1   9  10        111.40        118.23         2.80 o
   2   9  10         45.56         50.52         1.28 o
   3   9  10          9.93         11.38         0.40 o
   4   9  10        104.04        105.87         2.22 o
   5   9  10         60.39         61.06         1.80 o
  -3  10  10        120.71        126.85         2.92 o
  -2  10  10         98.82        102.33         5.01 o
  -1  10  10          6.41          7.13         0.37 o
   0  10  10         38.08         39.79         1.76 o
   1  10  10          6.11          6.39         0.32 o
   2  10  10         99.46        104.06         4.30 o
   3  10  10        120.01        131.46         4.58 o
   1   0  11        898.17        917.53        19.28 o
   2   0  11        265.94        247.70         5.48 o
   3   0  11          8.46         12.02         0.50 o
   4   0  11        455.58        438.60         4.62 o
   5   0  11       1524.67       1577.13        18.02 o
   6   0  11        236.82        299.48         4.90 o
   7   0  11         62.89         72.30         1.23 o
   8   0  11        411.80        400.67         7.33 o
   9   0  11         64.47         58.97         1.33 o
  -9   1  11        282.81        278.44         6.89 o
  -8   1  11          0.00          0.23         0.21 o
  -7   1  11        193.53        182.62         2.63 o
  -6   1  11        152.24        134.38         1.92 o
  -5   1  11        196.80        196.11         2.47 o
  -4   1  11        387.98        396.12         4.85 o
  -3   1  11        775.26        769.36        10.40 o
  -2   1  11        713.85        728.13        15.38 o
  -1   1  11        716.44        732.91        16.50 o
   0   1  11        187.79        188.55         3.55 o
   1   1  11        714.23        739.36        15.63 o
   2   1  11        713.40        730.64        14.10 o
   3   1  11        777.61        777.12        11.59 o
   4   1  11        385.76        392.65         4.27 o
   5   1  11        193.73        197.77         2.41 o
   6   1  11        151.14        135.94         1.89 o
   7   1  11        193.23        185.43         2.70 o
   8   1  11          0.05          0.55         0.24 o
   9   1  11        284.18        277.41        10.83 o
  -9   2  11         10.88          8.84         0.68 o
  -8   2  11        496.16        501.02         9.81 o
  -7   2  11        570.73        588.04         9.54 o
  -6   2  11        108.91        106.28         1.74 o
  -5   2  11        110.61        112.30         1.56 o
  -4   2  11        487.86        483.50         5.69 o
  -3   2  11        418.11        413.98         5.46 o
  -2   2  11       1033.20       1071.77        22.60 o
  -1   2  11        852.02        925.12        25.00 o
   0   2  11        836.76        874.32        18.43 o
   1   2  11        854.75        912.77        19.23 o
   2   2  11       1022.06       1061.12        22.31 o
   3   2  11        416.29        421.64         5.42 o
   4   2  11        492.77        477.21         5.07 o
   5   2  11        109.74        108.57         1.38 o
   6   2  11        107.31        103.64         1.39 o
   7   2  11        566.59        578.94         9.26 o
   8   2  11        495.79        500.73         9.66 o
   9   2  11         10.40          9.85         0.51 o
  -9   3  11         77.07         68.39         2.96 o
  -8   3  11         63.82         62.24         1.37 o
  -7   3  11        283.57        289.14         4.35 o
  -6   3  11        135.60        130.52         1.92 o
  -5   3  11        105.06        114.17         1.55 o
  -4   3  11        118.98        108.10         1.44 o
  -3   3  11         56.21         68.11         1.80 o
  -2   3  11         64.87         72.09         1.61 o
  -1   3  11       2446.22       2475.94        83.93 o
   0   3  11        551.12        582.57        12.45 o
   1   3  11       2451.66       2391.98        50.72 o
   2   3  11         64.77         76.69         1.69 o
   3   3  11         58.90         70.89         1.24 o
   4   3  11        116.40        105.72         1.34 o
   5   3  11        108.68        123.11         1.59 o
   6   3  11        135.07        133.85         1.96 o
   7   3  11        285.45        290.72         5.23 o
   8   3  11         64.86         63.09         1.36 o
   9   3  11         77.43         67.26         1.66 o
  -8   4  11         43.81         44.91         0.89 o
  -7   4  11         79.96         81.51         1.31 o
  -6   4  11         69.00         66.49         1.13 o
  -5   4  11          9.93          6.95         0.30 o
  -4   4  11        219.02        217.04         2.58 o
  -3   4  11        540.55        535.34         8.79 o
  -2   4  11        169.02        179.77         3.13 o
  -1   4  11        206.64        199.20         3.82 o
   0   4  11       1670.32       1591.73        40.81 o
   1   4  11        207.81        193.33         6.71 o
   2   4  11        168.15        168.83         2.62 o
   3   4  11        541.44        527.91         6.81 o
   4   4  11        221.30        215.55         2.64 o
   5   4  11          9.77          9.11         0.44 o
   6   4  11         69.10         71.08         1.59 o
   7   4  11         77.62         82.00         1.75 o
   8   4  11         43.79         45.92         1.02 o
  -8   5  11         15.95         14.97         0.42 o
  -7   5  11         23.57         22.26         0.48 o
  -6   5  11        186.21        191.35         2.90 o
  -5   5  11        284.13        275.29         3.87 o
  -4   5  11        433.39        407.33         5.74 o
  -3   5  11        225.96        229.14         3.40 o
  -2   5  11        114.20        113.42         2.45 o
  -1   5  11         26.16         29.12         0.68 o
   0   5  11        167.53        168.03         3.32 o
   1   5  11         26.46         29.25         0.76 o
   2   5  11        113.11        110.59         1.81 o
   3   5  11        229.11        221.88         3.05 o
   4   5  11        430.26        403.92         5.66 o
   5   5  11        287.12        278.53         3.91 o
   6   5  11        185.62        192.18         3.07 o
   7   5  11         23.97         23.46         0.68 o
   8   5  11         16.91         16.82         0.64 o
  -7   6  11         64.32         69.07         1.39 o
  -6   6  11        166.35        161.17         2.63 o
  -5   6  11        105.11        106.32         1.82 o
  -4   6  11        183.21        178.84         2.74 o
  -3   6  11        164.85        172.36         3.07 o
  -2   6  11       1396.02       1404.30        21.58 o
  -1   6  11          1.16          2.75         0.33 o
   0   6  11        549.50        522.30        14.11 o
   1   6  11          1.31          2.89         0.31 o
   2   6  11       1398.27       1358.34        24.80 o
   3   6  11        164.25        168.94         2.67 o
   4   6  11        181.89        176.57         2.78 o
   5   6  11        103.48        107.74         1.80 o
   6   6  11        166.92        160.47         2.84 o
   7   6  11         66.29         68.20         1.82 o
  -7   7  11        105.28        102.23         3.86 o
  -6   7  11          1.80          1.92         0.24 o
  -5   7  11        107.78        105.37         2.21 o
  -4   7  11         46.21         49.30         1.03 o
  -3   7  11        721.48        744.65        14.81 o
  -2   7  11         93.72         98.49         1.90 o
  -1   7  11        114.96        118.30         3.73 o
   0   7  11         10.98          7.64         0.61 o
   1   7  11        114.77        116.09         2.79 o
   2   7  11         93.80        100.38         2.14 o
   3   7  11        727.94        704.57        11.16 o
   4   7  11         46.56         49.64         0.88 o
   5   7  11        106.51        103.75         1.88 o
   6   7  11          1.95          3.12         0.60 o
   7   7  11        106.04        102.84         2.91 o
  -6   8  11          7.80          7.01         0.55 o
  -5   8  11        135.86        134.56         2.63 o
  -4   8  11         54.59         61.79         1.22 o
  -3   8  11        114.03        110.89         2.29 o
  -2   8  11        263.08        263.23         5.26 o
  -1   8  11         42.87         51.73         1.25 o
   0   8  11        124.39        126.24         2.93 o
   1   8  11         43.97         52.20         1.60 o
   2   8  11        261.78        265.71         5.30 o
   3   8  11        110.93        101.37         1.97 o
   4   8  11         53.59         58.54         1.32 o
   5   8  11        134.72        131.81         2.32 o
   6   8  11          8.16          7.97         0.39 o
  -4   9  11         57.96         55.15         1.16 o
  -3   9  11         42.56         38.19         0.90 o
  -2   9  11        151.20        160.95         3.24 o
  -1   9  11        131.10        133.01         3.22 o
   0   9  11          2.25          4.71         0.34 o
   1   9  11        132.52        128.78         3.17 o
   2   9  11        153.21        167.79         3.02 o
   3   9  11         42.50         37.01         0.94 o
   4   9  11         58.07         54.76         1.18 o
  -2  10  11          9.56         11.10         0.48 o
  -1  10  11         39.66         42.32         0.92 o
   0  10  11         50.55         41.96         0.99 o
   1  10  11         38.57         40.11         0.77 o
   2  10  11          9.79         11.55         0.58 o
   0   0  12        357.24        363.32        10.11 o
   1   0  12        220.75        245.34         5.49 o
   2   0  12        912.20        952.27        20.04 o
   3   0  12        751.29        756.08         9.61 o
   4   0  12        231.23        215.05         2.33 o
   5   0  12         15.49          7.52         0.28 o
   6   0  12        250.16        253.79         3.53 o
   7   0  12        395.00        459.94         6.93 o
   8   0  12        143.43        139.58         2.37 o
   9   0  12        147.15        132.46         2.79 o
  -9   1  12        100.88         89.30         2.32 o
  -8   1  12        179.01        189.55         3.47 o
  -7   1  12         67.52         67.55         1.07 o
  -6   1  12        776.78        794.83        11.16 o
  -5   1  12         14.66         14.25         0.39 o
  -4   1  12        614.38        580.20         7.01 o
  -3   1  12        424.88        414.77         5.82 o
  -2   1  12        320.75        325.03        11.02 o
  -1   1  12        357.17        363.97         7.91 o
   0   1  12          9.86         15.75         0.70 o
   1   1  12        356.93        356.28         7.77 o
   2   1  12        318.33        318.12         6.23 o
   3   1  12        424.90        411.76         8.07 o
   4   1  12        612.49        579.87         6.27 o
   5   1  12         14.75         13.71         0.38 o
   6   1  12        775.74        798.83        12.10 o
   7   1  12         68.19         68.11         1.16 o
   8   1  12        175.77        188.38         3.13 o
   9   1  12        100.57         87.68         2.61 o
  -9   2  12         21.26         22.29         0.90 o
  -8   2  12        193.78        181.12         3.31 o
  -7   2  12        195.37        197.34         3.28 o
  -6   2  12        101.13        109.57         1.93 o
  -5   2  12        341.82        369.41         5.04 o
  -4   2  12        430.00        402.87         5.03 o
  -3   2  12         39.27         47.77         0.90 o
  -2   2  12        855.66        831.68        23.96 o
  -1   2  12        853.17        865.10        29.01 o
   0   2  12         53.37         52.71         1.53 o
   1   2  12        857.02        840.14        17.77 o
   2   2  12        851.16        827.31        19.26 o
   3   2  12         38.90         47.69         0.81 o
   4   2  12        430.20        406.50         4.51 o
   5   2  12        344.55        370.60         4.70 o
   6   2  12        103.11        109.50         1.63 o
   7   2  12        193.37        194.85         3.25 o
   8   2  12        195.15        182.36         3.29 o
   9   2  12         20.53         20.89         0.67 o
  -8   3  12         13.25         12.25         0.48 o
  -7   3  12        377.31        376.65         6.14 o
  -6   3  12        196.87        195.37         3.00 o
  -5   3  12        136.75        144.01         1.99 o
  -4   3  12         49.65         55.09         0.78 o
  -3   3  12         71.58         81.17         1.22 o
  -2   3  12         55.51         61.03         1.08 o
  -1   3  12         42.03         44.67         1.30 o
   0   3  12          4.83          7.05         0.48 o
   1   3  12         41.63         42.91         1.39 o
   2   3  12         55.30         55.06         1.15 o
   3   3  12         72.49         77.61         1.07 o
   4   3  12         48.56         52.91         0.76 o
   5   3  12        138.43        142.80         1.97 o
   6   3  12        198.17        202.12         3.07 o
   7   3  12        374.76        373.46         6.67 o
   8   3  12         13.74         13.91         0.49 o
  -8   4  12        123.63        126.82         2.55 o
  -7   4  12         37.40         39.40         0.76 o
  -6   4  12        271.55        262.59         3.94 o
  -5   4  12       1566.53       1569.28        20.89 o
  -4   4  12        512.61        476.58         5.89 o
  -3   4  12        585.82        583.05         9.66 o
  -2   4  12         41.59         39.83         0.84 o
  -1   4  12        197.11        186.34         3.27 o
   0   4  12         72.10         75.20         1.69 o
   1   4  12        200.40        182.19         3.60 o
   2   4  12         40.49         37.60         0.78 o
   3   4  12        590.30        571.84         7.28 o
   4   4  12        508.01        471.75         5.80 o
   5   4  12       1567.86       1595.84        22.71 o
   6   4  12        271.47        263.38         3.94 o
   7   4  12         37.18         39.62         0.98 o
   8   4  12        125.57        128.26         2.54 o
  -8   5  12        123.53        118.67         3.09 o
  -7   5  12         24.63         22.07         0.45 o
  -6   5  12        117.61        113.90         1.79 o
  -5   5  12         29.80         34.35         0.68 o
  -4   5  12        434.92        450.42         6.32 o
  -3   5  12        133.26        125.70         2.15 o
  -2   5  12        110.68        103.00         2.25 o
  -1   5  12        135.05        134.33         2.43 o
   0   5  12         50.79         48.86         1.04 o
   1   5  12        136.21        134.99         2.77 o
   2   5  12        111.15        101.79         1.75 o
   3   5  12        133.39        121.11         1.97 o
   4   5  12        433.21        445.42         6.85 o
   5   5  12         29.19         34.94         0.70 o
   6   5  12        117.42        111.33         1.85 o
   7   5  12         23.25         20.99         0.62 o
   8   5  12        123.81        116.67         3.35 o
  -7   6  12         91.74         96.78         2.13 o
  -6   6  12         89.97         79.76         1.55 o
  -5   6  12        408.84        422.05         6.81 o
  -4   6  12          0.32          0.20         0.24 o
  -3   6  12         18.67         19.64         0.58 o
  -2   6  12        140.02        143.26         2.41 o
  -1   6  12         17.85         14.33         0.63 o
   0   6  12        861.44        788.20        26.05 o
   1   6  12         18.89         14.70         0.62 o
   2   6  12        140.54        142.20         2.73 o
   3   6  12         18.68         18.74         0.52 o
   4   6  12          0.41          1.21         0.28 o
   5   6  12        411.32        425.19         7.29 o
   6   6  12         89.68         82.06         1.48 o
   7   6  12         92.34         96.79         2.23 o
  -6   7  12         65.01         66.53         1.22 o
  -5   7  12         13.75         13.15         0.42 o
  -4   7  12         80.22         89.44         1.68 o
  -3   7  12        298.35        319.59         5.57 o
  -2   7  12        115.40        110.18         2.44 o
  -1   7  12         45.41         41.42         1.26 o
   0   7  12        378.44        354.70        15.51 o
   1   7  12         43.96         39.73         1.00 o
   2   7  12        114.89        107.41         2.25 o
   3   7  12        296.75        314.98         5.35 o
   4   7  12         80.39         90.07         1.57 o
   5   7  12         14.69         14.69         0.53 o
   6   7  12         64.43         67.88         1.39 o
  -5   8  12         59.55         61.66         1.26 o
  -4   8  12         99.53        108.72         2.00 o
  -3   8  12         31.48         34.47         0.84 o
  -2   8  12        167.96        169.72         3.45 o
  -1   8  12        412.99        406.07         8.45 o
   0   8  12         64.13         62.76         1.57 o
   1   8  12        409.87        396.99         7.86 o
   2   8  12        169.90        165.42         3.35 o
   3   8  12         32.56         34.88         0.75 o
   4   8  12         98.60        104.93         1.95 o
   5   8  12         59.76         60.36         1.17 o
  -4   9  12         59.43         60.34         1.65 o
  -3   9  12         16.21         17.10         0.52 o
  -2   9  12         30.18         30.82         0.93 o
  -1   9  12          8.60          9.11         0.89 o
   0   9  12        131.35        133.58         2.63 o
   1   9  12          8.71          9.27         0.41 o
   2   9  12         31.14         30.96         0.74 o
   3   9  12         16.68         16.59         0.54 o
   4   9  12         60.22         63.55         5.51 o
  -1  10  12         23.13         25.55         1.00 o
   0  10  12         30.06         27.08         0.68 o
   1  10  12         24.15         26.43         1.45 o
   1   0  13        498.91        471.60        18.04 o
   2   0  13         64.46         60.94         1.21 o
   3   0  13         49.61         39.29         0.64 o
   4   0  13        691.02        666.04         7.48 o
   5   0  13        437.03        481.48         5.93 o
   6   0  13         20.31         19.86         0.49 o
   7   0  13         19.86         23.26         0.55 o
   8   0  13        363.47        346.46         6.20 o
   9   0  13         57.04         63.28         2.89 o
  -8   1  13          9.37          9.94         0.51 o
  -7   1  13        274.61        319.97         4.81 o
  -6   1  13        235.59        247.27         3.81 o
  -5   1  13        751.74        756.04        10.68 o
  -4   1  13         17.93         15.61         0.34 o
  -3   1  13        993.31        936.61        12.71 o
  -2   1  13         95.67         93.37         1.69 o
  -1   1  13        170.98        171.75         5.13 o
   0   1  13        219.50        224.47         4.60 o
   1   1  13        171.30        173.58         4.37 o
   2   1  13         98.41         95.14         2.01 o
   3   1  13        995.46        935.14        11.62 o
   4   1  13         16.66         15.03         0.34 o
   5   1  13        750.76        746.12        10.13 o
   6   1  13        234.74        245.22         3.78 o
   7   1  13        274.17        317.79         4.84 o
   8   1  13          9.88          9.35         0.39 o
   9   1  13        101.78         91.34         4.06 o
  -8   2  13          6.94          4.91         0.30 o
  -7   2  13          9.01          8.53         0.40 o
  -6   2  13        597.53        596.69         9.70 o
  -5   2  13        973.64        953.46        13.60 o
  -4   2  13        275.04        270.06         3.59 o
  -3   2  13        310.40        297.74         4.28 o
  -2   2  13        770.91        767.62        10.93 o
  -1   2  13         19.46         17.14         0.83 o
   0   2  13         50.51         40.89         1.05 o
   1   2  13         18.99         16.29         0.70 o
   2   2  13        778.28        768.12        13.61 o
   3   2  13        311.77        286.49         3.68 o
   4   2  13        271.92        270.74         3.28 o
   5   2  13        973.53        955.71        13.01 o
   6   2  13        593.66        598.82         8.33 o
   7   2  13          8.89          7.86         0.45 o
   8   2  13          6.92          4.93         0.45 o
  -8   3  13         61.65         65.61         1.40 o
  -7   3  13        131.05        130.56         2.21 o
  -6   3  13        155.18        154.10         2.62 o
  -5   3  13        189.12        205.38         3.58 o
  -4   3  13        638.29        625.70        14.93 o
  -3   3  13        351.78        346.28         4.79 o
  -2   3  13         43.91         49.69         0.92 o
  -1   3  13         96.00         95.73         2.11 o
   0   3  13        256.66        247.60         6.81 o
   1   3  13         97.51         93.98         2.25 o
   2   3  13         45.54         46.82         0.91 o
   3   3  13        353.33        340.96         4.39 o
   4   3  13        633.41        627.18        10.28 o
   5   3  13        190.54        202.97         2.94 o
   6   3  13        154.63        152.60         2.35 o
   7   3  13        132.53        132.15         2.46 o
   8   3  13         63.31         68.90         1.45 o
  -8   4  13        323.09        329.15         7.64 o
  -7   4  13         30.29         26.38         0.63 o
  -6   4  13        201.79        188.76         3.40 o
  -5   4  13        125.55        119.98         1.77 o
  -4   4  13        178.82        170.87         2.65 o
  -3   4  13        687.05        681.39        11.31 o
  -2   4  13        693.27        683.27        11.63 o
  -1   4  13         87.33         97.36         1.80 o
   0   4  13        307.76        277.23         5.76 o
   1   4  13         86.94         94.38         2.00 o
   2   4  13        694.91        667.01        10.33 o
   3   4  13        688.63        668.41         9.63 o
   4   4  13        181.41        176.81         2.91 o
   5   4  13        125.23        123.91         1.84 o
   6   4  13        200.98        195.49         2.96 o
   7   4  13         28.91         26.53         0.72 o
   8   4  13        319.97        316.95         6.10 o
  -7   5  13          7.88          8.67         0.36 o
  -6   5  13        153.63        154.77         2.35 o
  -5   5  13        132.24        137.86         2.15 o
  -4   5  13        167.62        173.70         2.68 o
  -3   5  13         26.43         29.63         0.71 o
  -2   5  13        496.46        515.23         9.87 o
  -1   5  13        365.91        340.96         5.84 o
   0   5  13          9.97          6.48         0.48 o
   1   5  13        364.73        327.40         6.73 o
   2   5  13        501.99        489.93         8.07 o
   3   5  13         26.16         27.29         0.61 o
   4   5  13        168.16        179.28         3.10 o
   5   5  13        134.28        140.91         2.36 o
   6   5  13        151.53        154.86         2.50 o
   7   5  13          7.51          7.84         0.41 o
  -7   6  13         81.87         78.38         2.14 o
  -6   6  13        242.58        231.86         3.96 o
  -5   6  13         42.71         41.98         1.14 o
  -4   6  13        639.84        668.95        11.61 o
  -3   6  13         81.53         89.61         1.68 o
  -2   6  13       1084.20       1092.81        19.03 o
  -1   6  13        726.97        714.62        13.50 o
   0   6  13        831.97        832.20        21.12 o
   1   6  13        721.74        706.76        15.77 o
   2   6  13       1081.42       1061.23        20.96 o
   3   6  13         82.41         88.70         1.64 o
   4   6  13        640.87        646.23        10.93 o
   5   6  13         40.99         41.69         1.22 o
   6   6  13        241.00        232.05         3.99 o
   7   6  13         82.34         82.11         1.90 o
  -6   7  13         23.73         22.41         0.56 o
  -5   7  13        195.69        205.12         3.50 o
  -4   7  13         43.64         44.94         0.94 o
  -3   7  13          4.62          3.83         0.40 o
  -2   7  13          8.24         13.07         0.55 o
  -1   7  13        382.42        375.41         9.47 o
   0   7  13         54.02         54.32         1.58 o
   1   7  13        381.04        368.43         8.25 o
   2   7  13          7.81         13.52         0.63 o
   3   7  13          4.77          5.19         0.35 o
   4   7  13         43.71         47.92         1.12 o
   5   7  13        193.50        209.17         3.63 o
   6   7  13         22.87         21.61         0.54 o
  -5   8  13         79.05         71.09         2.07 o
  -4   8  13          1.53          1.20         0.24 o
  -3   8  13        111.00        131.70         2.92 o
  -2   8  13         34.40         31.82         0.98 o
  -1   8  13         24.18         25.87         0.94 o
   0   8  13         16.68         24.63         0.80 o
   1   8  13         25.16         28.19         0.88 o
   2   8  13         34.65         31.91         1.08 o
   3   8  13        113.30        127.86         2.25 o
   4   8  13          1.49          1.55         0.20 o
   5   8  13         80.79         69.87         1.45 o
  -3   9  13         32.06         33.99         0.80 o
  -2   9  13         55.91         61.72         1.41 o
  -1   9  13        230.72        238.59         5.01 o
   0   9  13          2.49          3.61         0.23 o
   1   9  13        231.95        235.12         4.07 o
   2   9  13         56.54         62.96         1.67 o
   3   9  13         32.79         33.28         0.82 o
   0   0  14         14.72         12.48         1.33 o
   1   0  14        104.50        105.00         2.45 o
   2   0  14         18.54         15.09         0.47 o
   3   0  14        209.39        195.17         2.70 o
   4   0  14        280.65        308.43         3.69 o
   5   0  14        597.07        612.76         9.08 o
   6   0  14        227.04        227.49         3.24 o
   7   0  14        200.56        231.49         3.55 o
   8   0  14         13.62         11.77         0.43 o
  -8   1  14         46.94         49.76         1.16 o
  -7   1  14        102.45         93.43         1.63 o
  -6   1  14         14.21         12.80         0.51 o
  -5   1  14        672.37        656.91         9.42 o
  -4   1  14        297.47        285.71         3.60 o
  -3   1  14        231.89        232.19         3.37 o
  -2   1  14        145.01        145.71         2.74 o
  -1   1  14        172.65        166.66         3.53 o
   0   1  14       1438.03       1369.67        40.59 o
   1   1  14        174.79        166.03         3.66 o
   2   1  14        141.53        146.88         2.57 o
   3   1  14        229.25        224.20         3.08 o
   4   1  14        296.92        284.66         3.38 o
   5   1  14        671.04        652.63         8.80 o
   6   1  14         13.32         14.30         0.51 o
   7   1  14        102.35         92.67         1.50 o
   8   1  14         47.39         48.53         1.09 o
  -8   2  14         27.97         25.21         0.65 o
  -7   2  14         58.98         64.84         1.18 o
  -6   2  14         10.31         10.34         0.48 o
  -5   2  14        653.34        656.60         9.31 o
  -4   2  14        369.39        356.61        10.19 o
  -3   2  14        105.02        102.38         1.58 o
  -2   2  14        249.68        248.17         4.00 o
  -1   2  14        714.64        684.99        13.17 o
   0   2  14        141.24        151.21         3.39 o
   1   2  14        712.92        679.68        18.42 o
   2   2  14        248.76        244.50         3.90 o
   3   2  14        105.71        106.73         1.67 o
   4   2  14        365.73        349.07         5.79 o
   5   2  14        660.84        664.50         9.40 o
   6   2  14          9.91          9.72         0.33 o
   7   2  14         57.53         62.41         1.17 o
   8   2  14         28.90         26.26         0.68 o
  -8   3  14         27.54         31.15         0.74 o
  -7   3  14         31.37         37.32         1.20 o
  -6   3  14         97.77         87.62         1.57 o
  -5   3  14        124.19        125.23         1.87 o
  -4   3  14        192.86        168.80         2.90 o
  -3   3  14        446.86        432.99         5.99 o
  -2   3  14       1197.79       1175.63        18.15 o
  -1   3  14        560.99        537.91        10.36 o
   0   3  14         35.26         32.65         0.93 o
   1   3  14        557.75        529.90         9.95 o
   2   3  14       1202.18       1138.40        20.14 o
   3   3  14        454.05        459.46         7.53 o
   4   3  14        191.54        167.42         2.39 o
   5   3  14        120.17        117.20         1.66 o
   6   3  14         95.11         85.29         1.38 o
   7   3  14         30.26         36.39         0.82 o
   8   3  14         27.90         30.77         0.72 o
  -8   4  14          9.30          9.71         0.89 o
  -7   4  14         64.46         57.83         1.11 o
  -6   4  14          6.44          7.08         0.45 o
  -5   4  14        250.99        243.89         3.72 o
  -4   4  14         20.16         26.97         0.60 o
  -3   4  14         15.50         14.48         0.68 o
  -2   4  14        474.32        481.41         7.41 o
  -1   4  14        139.22        135.12         2.26 o
   0   4  14        149.98        135.60         2.97 o
   1   4  14        139.56        131.41         2.68 o
   2   4  14        471.09        463.91         7.22 o
   3   4  14         15.76         14.63         0.51 o
   4   4  14         20.76         28.20         0.69 o
   5   4  14        251.25        240.19         3.44 o
   6   4  14          7.35          8.48         0.35 o
   7   4  14         65.41         58.80         1.36 o
   8   4  14          8.67         10.74         0.89 o
  -7   5  14         69.10         67.85         1.51 o
  -6   5  14          9.20          8.86         0.34 o
  -5   5  14         22.96         20.25         0.48 o
  -4   5  14        182.10        202.39         3.11 o
  -3   5  14        213.14        239.41         4.21 o
  -2   5  14        342.82        348.98         6.73 o
  -1   5  14         16.59         14.72         0.53 o
   0   5  14        372.79        362.69         7.57 o
   1   5  14         15.04         14.55         0.70 o
   2   5  14        340.42        335.36         5.85 o
   3   5  14        213.89        229.90         3.97 o
   4   5  14        179.38        197.65         3.41 o
   5   5  14         21.74         19.30         0.53 o
   6   5  14          8.81          8.82         0.35 o
   7   5  14         68.17         70.73         1.68 o
  -6   6  14         84.52         80.38         2.00 o
  -5   6  14         52.59         55.35         1.06 o
  -4   6  14         10.78         12.69         0.47 o
  -3   6  14        328.30        312.37         5.46 o
  -2   6  14        149.32        147.16         2.64 o
  -1   6  14        115.88        107.32         2.06 o
   0   6  14         16.53         14.43         0.90 o
   1   6  14        114.33        108.98         2.58 o
   2   6  14        151.41        148.00         3.03 o
   3   6  14        325.34        303.91         5.18 o
   4   6  14         10.51         14.73         0.44 o
   5   6  14         52.63         54.99         1.08 o
   6   6  14         83.39         82.76         1.65 o
  -6   7  14        117.14        118.78         4.75 o
  -5   7  14         76.56         74.72         1.34 o
  -4   7  14         60.12         73.88         1.42 o
  -3   7  14        211.09        223.00         3.91 o
  -2   7  14         25.48         30.98         0.83 o
  -1   7  14         58.18         53.89         1.13 o
   0   7  14         25.03         29.93         1.02 o
   1   7  14         56.79         52.13         1.36 o
   2   7  14         25.91         29.23         0.78 o
   3   7  14        210.30        218.49         3.52 o
   4   7  14         60.27         75.80         1.43 o
   5   7  14         76.09         75.44         1.59 o
   6   7  14        117.49        114.39         3.29 o
  -4   8  14        169.97        171.38         3.05 o
  -3   8  14        362.52        400.40        10.08 o
  -2   8  14        171.60        168.97         3.12 o
  -1   8  14         69.38         77.84         1.97 o
   0   8  14        192.64        201.95         3.90 o
   1   8  14         70.45         75.81         1.81 o
   2   8  14        172.22        165.92         4.19 o
   3   8  14        362.30        375.36         5.76 o
   4   8  14        170.22        166.64         3.02 o
  -3   9  14         39.54         38.20         1.20 o
  -2   9  14        102.45        100.20         1.88 o
  -1   9  14        117.01        127.87         2.74 o
   0   9  14        134.54        153.46         3.26 o
   1   9  14        116.95        122.92         2.01 o
   2   9  14        102.48         99.93         1.88 o
   3   9  14         39.10         38.21         1.65 o
   1   0  15         42.76         38.18         0.78 o
   2   0  15        193.30        214.42         3.65 o
   3   0  15        119.05        115.29         2.42 o
   4   0  15         30.68         32.83         0.89 o
   5   0  15        146.46        146.10         2.16 o
   6   0  15         21.23         14.95         0.56 o
   7   0  15         38.77         39.88         0.89 o
   8   0  15         58.79         62.93         1.38 o
  -8   1  15         11.26          8.12         0.41 o
  -7   1  15         75.84         77.17         1.36 o
  -6   1  15        269.61        284.03         4.68 o
  -5   1  15        166.37        159.56         2.50 o
  -4   1  15        734.30        750.80        10.94 o
  -3   1  15        231.88        222.82         3.40 o
  -2   1  15        262.86        253.73         4.30 o
  -1   1  15        791.59        740.95        11.50 o
   0   1  15        189.13        175.30         3.27 o
   1   1  15        792.99        733.46        11.41 o
   2   1  15        263.91        255.28         4.32 o
   3   1  15        236.93        231.38         2.98 o
   4   1  15        738.44        741.65         9.18 o
   5   1  15        167.47        161.97         2.38 o
   6   1  15        267.15        278.32         4.27 o
   7   1  15         76.69         78.13         1.28 o
   8   1  15         11.81          8.24         0.33 o
  -8   2  15         44.31         40.83         1.08 o
  -7   2  15         70.35         75.17         1.33 o
  -6   2  15         32.91         32.69         0.74 o
  -5   2  15         21.08         24.80         0.58 o
  -4   2  15        477.68        484.11         8.04 o
  -3   2  15         71.16         66.81         1.13 o
  -2   2  15        460.20        448.51         7.15 o
  -1   2  15        276.26        261.55         4.74 o
   0   2  15          6.64          5.55         0.40 o
   1   2  15        278.02        264.28         4.52 o
   2   2  15        460.49        437.51         6.88 o
   3   2  15         71.57         68.39         1.21 o
   4   2  15        479.82        476.26         6.56 o
   5   2  15         20.42         22.48         0.52 o
   6   2  15         33.39         32.95         0.67 o
   7   2  15         69.81         74.68         1.34 o
   8   2  15         45.49         41.41         1.05 o
  -8   3  15         74.17         70.85         1.74 o
  -7   3  15         38.31         36.51         0.77 o
  -6   3  15         25.53         29.87         0.70 o
  -5   3  15        130.19        140.07         2.24 o
  -4   3  15        406.48        408.74         6.81 o
  -3   3  15        929.54        941.17        16.01 o
  -2   3  15        694.97        695.36        11.82 o
  -1   3  15         51.27         40.58         1.03 o
   0   3  15         20.81         15.09         0.63 o
   1   3  15         52.20         42.93         1.09 o
   2   3  15        689.95        675.84        11.20 o
   3   3  15        922.78        923.23        16.06 o
   4   3  15        405.47        405.55         5.83 o
   5   3  15        130.04        134.87         1.88 o
   6   3  15         23.80         26.82         0.55 o
   7   3  15         38.79         37.84         0.84 o
   8   3  15         72.58         68.62         1.99 o
  -7   4  15          1.98          1.45         0.25 o
  -6   4  15        150.69        164.84         2.98 o
  -5   4  15         28.39         28.90         0.66 o
  -4   4  15        566.63        578.32         9.55 o
  -3   4  15        133.39        140.98         2.83 o
  -2   4  15        272.66        264.46         4.60 o
  -1   4  15       1048.12        993.28        16.73 o
   0   4  15        688.64        631.54        15.63 o
   1   4  15       1047.66        950.61        19.36 o
   2   4  15        267.69        240.49         4.33 o
   3   4  15        134.15        145.71         2.85 o
   4   4  15        569.61        586.23         9.03 o
   5   4  15         29.38         30.00         0.68 o
   6   4  15        151.66        167.42         2.53 o
   7   4  15          1.87          1.30         0.26 o
  -7   5  15          2.64          0.90         0.23 o
  -6   5  15         58.08         55.18         1.34 o
  -5   5  15         90.82         94.41         2.13 o
  -4   5  15         68.06         72.06         1.56 o
  -3   5  15         72.53         73.48         1.47 o
  -2   5  15        183.97        198.99         4.34 o
  -1   5  15        482.72        477.23         8.65 o
   0   5  15         36.07         36.44         1.01 o
   1   5  15        482.81        472.46         9.93 o
   2   5  15        183.45        196.51         3.83 o
   3   5  15         72.29         72.46         1.37 o
   4   5  15         67.40         70.19         1.20 o
   5   5  15         91.52         94.68         1.63 o
   6   5  15         59.11         58.56         1.02 o
   7   5  15          2.68          0.75         0.24 o
  -6   6  15          6.30          7.14         0.50 o
  -5   6  15         12.88         12.52         0.42 o
  -4   6  15        321.73        320.08         5.58 o
  -3   6  15          1.34          1.34         0.25 o
  -2   6  15         64.11         54.98         1.12 o
  -1   6  15         77.06         70.87         1.42 o
   0   6  15         37.33         50.98         1.95 o
   1   6  15         76.93         70.82         1.76 o
   2   6  15         62.61         56.83         1.45 o
   3   6  15          1.22          1.71         0.27 o
   4   6  15        324.21        326.43         5.00 o
   5   6  15         12.54         11.83         0.42 o
   6   6  15          6.02          7.59         0.46 o
  -5   7  15          3.63          3.38         0.25 o
  -4   7  15        104.44        107.04         2.75 o
  -3   7  15          9.18          7.83         0.56 o
  -2   7  15         81.61         80.51         1.72 o
  -1   7  15         27.42         20.79         0.66 o
   0   7  15        334.93        341.49         8.66 o
   1   7  15         25.85         18.47         0.68 o
   2   7  15         81.02         78.22         1.68 o
   3   7  15          9.49          9.37         0.38 o
   4   7  15        103.94        100.17         1.80 o
   5   7  15          3.76          3.87         0.24 o
  -4   8  15         46.89         45.97         1.08 o
  -3   8  15         74.88         76.87         1.98 o
  -2   8  15        124.14        136.97         2.55 o
  -1   8  15         14.36         20.67         0.73 o
   0   8  15         27.58         27.23         0.67 o
   1   8  15         14.14         20.66         0.57 o
   2   8  15        125.36        138.46         3.13 o
   3   8  15         74.03         74.99         1.30 o
   4   8  15         47.36         48.43         1.15 o
  -2   9  15         15.22         15.90         0.83 o
  -1   9  15        147.24        144.06         3.82 o
   0   9  15         25.13         29.49         0.75 o
   1   9  15        150.34        145.55         3.54 o
   2   9  15         14.82         15.71         0.63 o
   0   0  16        252.29        237.28         4.98 o
   1   0  16        114.18         96.63         1.75 o
   2   0  16       1166.60       1128.16        18.63 o
   3   0  16         14.46         11.88         0.51 o
   4   0  16         14.93         14.22         0.49 o
   5   0  16        387.14        440.30         6.68 o
   6   0  16        205.97        202.52         3.38 o
   7   0  16        208.80        197.49         3.63 o
   8   0  16         15.07         12.89         0.43 o
  -8   1  16         10.64         10.89         0.41 o
  -7   1  16         21.28         20.72         0.49 o
  -6   1  16          4.77          4.80         0.30 o
  -5   1  16         72.82         74.86         1.37 o
  -4   1  16       1045.10       1060.73        17.69 o
  -3   1  16        365.61        361.95         5.71 o
  -2   1  16        238.43        235.57         3.63 o
  -1   1  16        167.29        151.87         2.63 o
   0   1  16        235.32        198.87         3.35 o
   1   1  16        165.62        153.39         2.67 o
   2   1  16        240.82        231.81         3.71 o
   3   1  16        362.65        362.93         5.45 o
   4   1  16       1040.86       1036.04        14.70 o
   5   1  16         72.88         71.97         1.37 o
   6   1  16          4.29          4.37         0.28 o
   7   1  16         20.40         19.72         0.56 o
   8   1  16          9.56          9.97         0.43 o
  -7   2  16         78.35         75.17         1.31 o
  -6   2  16         19.78         24.46         0.60 o
  -5   2  16         67.64         69.21         1.49 o
  -4   2  16        170.91        181.02         3.10 o
  -3   2  16       2166.72       2233.63        36.97 o
  -2   2  16        107.01        100.53         2.01 o
  -1   2  16        131.88        131.60         2.48 o
   0   2  16        154.87        140.18         3.06 o
   1   2  16        134.17        133.70         2.92 o
   2   2  16        106.09         97.34         2.29 o
   3   2  16       2161.61       2177.23        37.62 o
   4   2  16        169.44        172.87         2.56 o
   5   2  16         67.63         71.12         1.40 o
   6   2  16         18.89         22.75         0.54 o
   7   2  16         80.52         77.66         1.68 o
  -7   3  16         81.18         78.26         1.45 o
  -6   3  16         81.71         95.96         1.99 o
  -5   3  16         72.01         75.22         1.27 o
  -4   3  16       1355.91       1449.17        28.87 o
  -3   3  16        244.88        250.11         4.55 o
  -2   3  16        844.83        812.58        16.05 o
  -1   3  16        319.42        295.46         5.77 o
   0   3  16        362.60        334.76         6.91 o
   1   3  16        319.44        279.53         7.13 o
   2   3  16        840.92        764.34        13.38 o
   3   3  16        243.75        244.56         4.33 o
   4   3  16       1359.43       1401.45        21.51 o
   5   3  16         72.53         74.00         1.09 o
   6   3  16         80.94         92.98         1.61 o
   7   3  16         80.58         76.68         1.63 o
  -7   4  16         36.21         35.23         0.82 o
  -6   4  16        131.92        137.02         2.77 o
  -5   4  16        294.54        313.40         5.17 o
  -4   4  16         64.22         64.63         1.21 o
  -3   4  16        804.10        811.44        22.25 o
  -2   4  16         13.93         17.26         0.59 o
  -1   4  16        122.82        119.18         2.26 o
   0   4  16        247.90        234.21         4.96 o
   1   4  16        126.51        121.47         3.23 o
   2   4  16         14.19         17.06         0.54 o
   3   4  16        809.76        821.97        15.44 o
   4   4  16         63.95         66.90         1.16 o
   5   4  16        291.00        309.94         5.00 o
   6   4  16        131.30        138.02         2.54 o
   7   4  16         35.90         35.68         0.94 o
  -6   5  16          1.93          1.29         0.21 o
  -5   5  16         49.37         41.87         0.88 o
  -4   5  16         10.29          9.54         0.43 o
  -3   5  16         82.82         79.59         1.57 o
  -2   5  16         26.04         30.96         0.83 o
  -1   5  16        611.52        591.41        10.68 o
   0   5  16          3.85          4.32         0.40 o
   1   5  16        610.61        585.10        12.25 o
   2   5  16         26.47         32.91         0.77 o
   3   5  16         83.21         79.86         1.50 o
   4   5  16         10.23         10.00         0.38 o
   5   5  16         50.26         43.98         0.85 o
   6   5  16          1.67          1.20         0.20 o
  -6   6  16        153.14        146.12         4.27 o
  -5   6  16         46.67         50.78         1.39 o
  -4   6  16         55.56         61.23         1.76 o
  -3   6  16          6.56          7.60         0.36 o
  -2   6  16        101.89        111.00         2.04 o
  -1   6  16        334.40        320.03         5.24 o
   0   6  16          1.24          0.92         0.48 o
   1   6  16        334.69        324.31         7.23 o
   2   6  16        102.13        114.97         2.40 o
   3   6  16          6.73          8.44         0.58 o
   4   6  16         55.10         62.64         1.06 o
   5   6  16         46.24         51.94         1.68 o
  -4   7  16         19.54         23.56         0.89 o
  -3   7  16          8.14          9.77         0.51 o
  -2   7  16         56.45         53.96         1.12 o
  -1   7  16         20.23         20.55         0.65 o
   0   7  16         60.71         54.49         1.54 o
   1   7  16         20.18         20.48         0.61 o
   2   7  16         56.59         54.77         1.37 o
   3   7  16          7.49          7.63         0.35 o
   4   7  16         19.68         24.16         0.59 o
   5   7  16         12.21         14.02         0.49 o
  -3   8  16        120.17        126.29         3.20 o
  -2   8  16        104.08        119.06         2.43 o
  -1   8  16          9.46         11.96         1.09 o
   0   8  16         79.96         85.41         2.90 o
   1   8  16          8.50         12.14         0.41 o
   2   8  16        102.89        119.96         4.65 o
   3   8  16        122.01        123.58         2.23 o
   1   0  17         13.30         14.88         0.50 o
   2   0  17          1.59          2.84         0.35 o
   3   0  17        621.05        628.67        10.55 o
   4   0  17        453.78        472.74         7.90 o
   5   0  17         78.44         83.26         1.50 o
   6   0  17        135.84        143.97         2.72 o
   7   0  17         38.75         40.63         1.00 o
  -7   1  17         24.52         22.73         0.68 o
  -6   1  17         23.38         24.17         0.58 o
  -5   1  17         31.92         35.05         0.74 o
  -4   1  17       1654.40       1692.55        28.18 o
  -3   1  17        260.37        268.78         5.19 o
  -2   1  17        480.43        465.27         7.80 o
  -1   1  17         27.91         30.11         0.75 o
   0   1  17        658.87        608.92        10.24 o
   1   1  17         27.85         30.84         0.77 o
   2   1  17        480.51        441.34         9.65 o
   3   1  17        262.57        264.05         4.83 o
   4   1  17       1648.10       1647.02        25.34 o
   5   1  17         32.06         33.14         0.81 o
   6   1  17         21.95         22.13         0.64 o
   7   1  17         23.75         21.46         0.63 o
  -7   2  17         18.86         22.01         0.59 o
  -6   2  17        123.14        125.33         2.28 o
  -5   2  17        230.44        245.66         3.82 o
  -4   2  17         83.64         80.12         1.47 o
  -3   2  17         86.15         91.89         1.79 o
  -2   2  17        131.81        127.65         2.61 o
  -1   2  17         32.89         27.44         0.76 o
   0   2  17        159.75        144.09         2.97 o
   1   2  17         33.69         27.84         0.95 o
   2   2  17        130.53        123.14         1.96 o
   3   2  17         85.09         91.43         1.80 o
   4   2  17         82.28         76.97         1.30 o
   5   2  17        228.89        238.43         3.72 o
   6   2  17        121.81        121.84         2.14 o
   7   2  17         19.97         22.47         0.62 o
  -7   3  17         75.23         82.62         1.71 o
  -6   3  17         42.78         44.44         1.13 o
  -5   3  17         12.19         11.35         0.40 o
  -4   3  17        211.61        208.45         4.15 o
  -3   3  17         26.36         24.13         0.70 o
  -2   3  17        289.62        301.48         6.58 o
  -1   3  17        524.02        510.09         9.23 o
   0   3  17        442.78        413.30         8.88 o
   1   3  17        521.14        516.19        13.02 o
   2   3  17        289.83        295.78         5.22 o
   3   3  17         26.71         25.26         1.46 o
   4   3  17        214.83        218.18         3.41 o
   5   3  17         12.31         11.99         0.49 o
   6   3  17         42.17         44.29         0.94 o
   7   3  17         76.22         81.91         1.71 o
  -6   4  17          8.27          9.18         0.37 o
  -5   4  17         62.49         68.80         1.26 o
  -4   4  17         51.12         51.44         0.99 o
  -3   4  17         61.69         49.42         1.23 o
  -2   4  17         49.42         52.06         1.28 o
  -1   4  17        449.83        442.63         7.98 o
   0   4  17        618.65        587.46        12.17 o
   1   4  17        448.27        428.42        10.87 o
   2   4  17         50.25         50.79         1.05 o
   3   4  17         62.29         51.52         1.27 o
   4   4  17         49.98         49.09         0.90 o
   5   4  17         62.90         68.45         1.54 o
   6   4  17          7.74          9.78         0.47 o
  -6   5  17         28.63         24.58         0.80 o
  -5   5  17        111.70        114.59         3.20 o
  -4   5  17        281.85        303.79         5.99 o
  -3   5  17          5.72          6.13         0.33 o
  -2   5  17        272.19        288.08         4.70 o
  -1   5  17        157.47        159.26         2.65 o
   0   5  17        363.30        356.57         7.47 o
   1   5  17        157.36        155.10         3.34 o
   2   5  17        273.82        286.63         5.07 o
   3   5  17          5.84          5.15         0.36 o
   4   5  17        286.12        293.68         4.52 o
   5   5  17        111.45        110.49         2.05 o
   6   5  17         28.43         22.92         0.68 o
  -5   6  17        260.43        264.24        10.31 o
  -4   6  17        150.52        161.49         3.78 o
  -3   6  17        472.10        486.94        12.07 o
  -2   6  17          6.43          9.02         0.39 o
  -1   6  17         96.61         94.93         1.76 o
   0   6  17          2.57          5.17         0.54 o
   1   6  17        101.59        100.27         2.36 o
   2   6  17          6.83          9.11         0.47 o
   3   6  17        469.79        475.30         8.10 o
   4   6  17        151.64        158.63         2.88 o
   5   6  17        257.43        259.26         6.32 o
  -4   7  17         28.35         24.59         0.68 o
  -3   7  17         17.69         19.33         0.63 o
  -2   7  17         13.04         11.46         0.41 o
  -1   7  17         13.96         14.53         0.52 o
   0   7  17         17.66         21.36         0.64 o
   1   7  17         14.09         14.79         0.46 o
   2   7  17         13.13         12.51         0.54 o
   3   7  17         16.87         17.76         0.44 o
   4   7  17         28.05         25.29         0.70 o
  -2   8  17        157.56        150.46         3.39 o
  -1   8  17         86.20         99.74         2.84 o
   0   8  17        287.50        336.99         8.51 o
   1   8  17         85.77         97.72         2.32 o
   2   8  17        158.42        155.76         3.96 o
   0   0  18       2709.87       2624.88        79.35 o
   1   0  18         53.89         56.04         1.23 o
   2   0  18        696.33        686.02        13.57 o
   3   0  18          0.87          1.59         0.27 o
   4   0  18          3.81          6.12         0.36 o
   5   0  18        175.94        184.20         3.12 o
   6   0  18          0.84          1.33         0.27 o
   7   0  18          3.67          6.29         0.38 o
  -7   1  18         58.93         59.40         1.32 o
  -6   1  18         73.44         73.56         1.31 o
  -5   1  18        109.79        118.95         2.03 o
  -4   1  18        161.86        161.41         2.77 o
  -3   1  18        133.45        135.02         2.54 o
  -2   1  18        175.94        170.02         3.14 o
  -1   1  18        133.77        130.10         3.54 o
   0   1  18         32.34         29.49         0.79 o
   1   1  18        133.06        129.37         2.84 o
   2   1  18        178.23        167.59         2.72 o
   3   1  18        132.24        132.88         2.52 o
   4   1  18        163.98        163.01         3.26 o
   5   1  18        110.82        119.41         2.12 o
   6   1  18         71.19         71.12         1.42 o
   7   1  18         58.09         58.22         1.28 o
  -7   2  18         44.56         36.31         0.98 o
  -6   2  18          7.27          5.69         0.34 o
  -5   2  18         47.55         48.78         0.86 o
  -4   2  18         55.38         60.21         1.15 o
  -3   2  18         58.33         53.71         1.28 o
  -2   2  18         59.90         56.58         1.28 o
  -1   2  18        526.57        511.83        10.65 o
   0   2  18         24.30         26.93         1.19 o
   1   2  18        521.91        514.94        11.39 o
   2   2  18         59.83         54.30         0.99 o
   3   2  18         59.12         52.09         1.53 o
   4   2  18         54.37         58.23         1.12 o
   5   2  18         45.98         46.44         0.83 o
   6   2  18          7.77          6.88         0.41 o
   7   2  18         45.73         36.93         1.07 o
  -6   3  18        161.78        170.90         3.20 o
  -5   3  18        211.30        228.10         3.78 o
  -4   3  18        111.51        117.33         2.41 o
  -3   3  18        226.50        242.63         5.56 o
  -2   3  18         46.24         46.81         1.41 o
  -1   3  18        419.23        406.40         7.36 o
   0   3  18          5.29          6.74         0.66 o
   1   3  18        422.26        407.73         9.01 o
   2   3  18         47.48         46.42         1.38 o
   3   3  18        227.62        238.39         4.38 o
   4   3  18        109.14        111.04         1.96 o
   5   3  18        209.84        223.79         4.04 o
   6   3  18        161.99        171.02         3.41 o
  -6   4  18        368.79        388.74        22.19 o
  -5   4  18         75.51         62.56         1.55 o
  -4   4  18         76.33         74.63         1.45 o
  -3   4  18       1100.00       1141.19        24.80 o
  -2   4  18        154.95        156.59         3.09 o
  -1   4  18        105.18        101.38         1.94 o
   0   4  18          2.39          1.98         0.30 o
   1   4  18        106.72        106.17         2.48 o
   2   4  18        157.66        154.09         3.03 o
   3   4  18       1089.65       1064.25        20.23 o
   4   4  18         74.60         72.45         1.45 o
   5   4  18         73.10         61.97         1.22 o
   6   4  18        369.25        371.03        12.99 o
  -5   5  18         27.80         21.22         0.82 o
  -4   5  18         22.72         23.06         0.65 o
  -3   5  18        247.13        260.96         5.92 o
  -2   5  18        113.02        115.48         2.21 o
  -1   5  18         90.96         88.85         1.66 o
   0   5  18         22.89         17.66         0.55 o
   1   5  18         89.97         88.86         1.69 o
   2   5  18        113.22        115.43         2.31 o
   3   5  18        247.53        252.78         4.81 o
   4   5  18         22.49         22.82         0.58 o
   5   5  18         28.47         22.79         0.67 o
  -4   6  18         59.73         61.23         1.46 o
  -3   6  18        225.29        244.30         9.26 o
  -2   6  18        270.89        260.52         4.27 o
  -1   6  18          4.00          2.71         0.28 o
   0   6  18         78.27         80.04         1.82 o
   1   6  18          4.12          3.15         0.28 o
   2   6  18        270.71        264.51         5.05 o
   3   6  18        225.08        249.75         4.45 o
   4   6  18         60.04         61.34         1.20 o
   5   6  18         47.06         44.76         1.86 o
  -3   7  18         33.33         34.57         0.98 o
  -2   7  18          3.59          3.02         0.25 o
  -1   7  18         39.35         43.15         1.07 o
   0   7  18          0.42          0.16         0.24 o
   1   7  18         39.78         45.30         1.00 o
   2   7  18          3.32          2.85         0.27 o
   3   7  18         33.62         31.53         0.56 o
  -1   8  18         15.36         16.73         1.03 o
   0   8  18          0.05          0.35         0.22 o
   1   8  18         16.03         16.24         1.20 o
   1   0  19        156.16        157.71         3.07 o
   2   0  19        318.83        307.39         5.18 o
   3   0  19         86.50         79.49         1.56 o
   4   0  19        101.06        103.33         1.98 o
   5   0  19          2.83          2.78         0.22 o
   6   0  19         12.66         14.36         0.60 o
  -6   1  19         25.43         22.31         0.68 o
  -5   1  19        122.95        122.80         1.95 o
  -4   1  19         98.27         97.92         1.88 o
  -3   1  19        225.82        239.39         4.36 o
  -2   1  19         86.18         83.16         1.97 o
  -1   1  19        214.78        214.19         4.53 o
   0   1  19        481.31        438.84         8.51 o
   1   1  19        217.81        219.09         4.23 o
   2   1  19         85.87         81.13         1.49 o
   3   1  19        222.14        232.83         4.25 o
   4   1  19         99.61        104.00         2.29 o
   5   1  19        121.25        118.82         2.23 o
   6   1  19         24.36         21.56         0.88 o
  -6   2  19        234.38        233.08         6.39 o
  -5   2  19        210.44        227.22         3.74 o
  -4   2  19        227.11        242.90         4.41 o
  -3   2  19         27.05         32.39         0.77 o
  -2   2  19        198.53        202.93         3.74 o
  -1   2  19         59.44         53.32         1.04 o
   0   2  19         81.14         80.24         1.70 o
   1   2  19         59.76         52.57         1.35 o
   2   2  19        195.07        190.83         3.30 o
   3   2  19         27.26         30.81         0.86 o
   4   2  19        227.60        238.48         5.01 o
   5   2  19        208.75        224.84         4.82 o
   6   2  19        235.81        237.37         8.17 o
  -6   3  19         26.92         25.42         0.65 o
  -5   3  19         47.46         41.35         1.30 o
  -4   3  19         18.35         15.39         0.48 o
  -3   3  19         99.57        102.96         2.48 o
  -2   3  19        202.12        197.46         3.92 o
  -1   3  19         53.93         53.50         1.11 o
   0   3  19        186.63        205.92         3.60 o
   1   3  19         53.97         52.77         1.66 o
   2   3  19        203.29        199.33         3.85 o
   3   3  19        100.23        100.53         1.80 o
   4   3  19         18.64         17.19         0.74 o
   5   3  19         47.83         44.42         1.01 o
   6   3  19         26.62         23.61         0.61 o
  -5   4  19         77.45         71.87         1.74 o
  -4   4  19        161.37        180.11         3.89 o
  -3   4  19        202.29        202.32         4.79 o
  -2   4  19         61.09         65.53         1.32 o
  -1   4  19        119.70        114.03         2.36 o
   0   4  19        166.27        163.32         3.11 o
   1   4  19        120.03        109.97         1.98 o
   2   4  19         61.42         68.28         1.65 o
   3   4  19        202.21        204.78         3.50 o
   4   4  19        160.82        176.13         3.24 o
   5   4  19         77.25         75.23         1.56 o
  -5   5  19         12.31         11.22         0.72 o
  -4   5  19         67.58         74.80         1.56 o
  -3   5  19        192.61        217.28         4.98 o
  -2   5  19        186.79        186.37         3.42 o
  -1   5  19         19.87         19.07         0.65 o
   0   5  19        234.78        255.65         4.78 o
   1   5  19         19.59         19.40         0.49 o
   2   5  19        186.53        183.89         3.56 o
   3   5  19        194.97        209.96         3.58 o
   4   5  19         68.08         73.42         1.42 o
   5   5  19         11.60         10.87         0.40 o
  -4   6  19         65.18         68.79         1.83 o
  -3   6  19        122.00        117.36         3.41 o
  -2   6  19        205.01        198.16         4.30 o
  -1   6  19        168.03        170.45         5.29 o
   0   6  19         19.03         17.72         0.56 o
   1   6  19        169.51        183.75         3.61 o
   2   6  19        204.80        204.21         3.91 o
   3   6  19        121.09        117.62         1.87 o
   4   6  19         63.17         69.49         1.59 o
  -2   7  19         43.79         43.79         1.21 o
  -1   7  19          5.56          5.11         0.37 o
   0   7  19         29.02         23.15         0.58 o
   1   7  19          5.52          5.26         0.32 o
   2   7  19         44.42         45.11         1.03 o
   0   0  20         16.92         16.80         1.65 o
   1   0  20        427.39        441.77         9.75 o
   2   0  20        395.37        397.40         6.68 o
   3   0  20        298.79        310.22         5.62 o
   4   0  20          9.38         10.40         0.44 o
   5   0  20        216.04        234.64         4.75 o
   6   0  20          4.60          3.73         0.30 o
  -6   1  20        122.15        131.26         3.21 o
  -5   1  20         53.33         58.36         1.12 o
  -4   1  20        170.06        175.64         3.22 o
  -3   1  20        379.04        391.64         7.04 o
  -2   1  20        144.12        142.63         2.48 o
  -1   1  20        122.23        124.82         2.35 o
   0   1  20        135.72        132.96         3.05 o
   1   1  20        120.33        121.03         2.40 o
   2   1  20        146.77        146.17         2.55 o
   3   1  20        376.35        377.33         6.37 o
   4   1  20        173.07        181.81         3.86 o
   5   1  20         53.93         58.97         1.29 o
   6   1  20        121.54        125.31         3.92 o
  -6   2  20          0.70          1.13         0.26 o
  -5   2  20         12.58         11.79         0.48 o
  -4   2  20        109.86        107.24         3.25 o
  -3   2  20        255.90        261.67         5.32 o
  -2   2  20        106.16        105.19         2.01 o
  -1   2  20         44.65         43.89         0.88 o
   0   2  20         20.91         15.82         0.75 o
   1   2  20         45.94         45.59         1.19 o
   2   2  20        105.77        104.11         2.10 o
   3   2  20        257.69        256.52         4.89 o
   4   2  20        110.73        107.24         2.34 o
   5   2  20         11.47         10.34         0.41 o
   6   2  20          0.64          0.85         0.25 o
  -5   3  20         36.32         34.94         1.49 o
  -4   3  20          2.54          2.13         0.24 o
  -3   3  20         17.47         18.06         0.67 o
  -2   3  20        447.70        443.23         8.03 o
  -1   3  20        152.82        147.52         2.75 o
   0   3  20         30.96         25.27         1.14 o
   1   3  20        155.33        150.19         2.99 o
   2   3  20        449.08        446.83         8.45 o
   3   3  20         18.30         19.47         0.57 o
   4   3  20          2.25          1.89         0.28 o
   5   3  20         36.05         36.31         1.68 o
  -5   4  20         20.10         21.27         0.77 o
  -4   4  20        148.62        157.82         4.12 o
  -3   4  20          0.32          0.36         0.24 o
  -2   4  20        529.09        552.56        12.40 o
  -1   4  20        151.19        146.40         3.04 o
   0   4  20        148.92        161.10         2.82 o
   1   4  20        152.01        148.16         2.61 o
   2   4  20        529.84        545.66        10.30 o
   3   4  20          0.41          0.63         0.18 o
   4   4  20        146.44        152.89         2.62 o
   5   4  20         20.00         20.90         1.31 o
  -4   5  20        106.78         98.03         2.25 o
  -3   5  20         29.17         33.06         1.21 o
  -2   5  20        162.26        155.58         2.87 o
  -1   5  20         63.26         70.27         1.50 o
   0   5  20        326.62        312.00         6.24 o
   1   5  20         63.93         69.29         1.29 o
   2   5  20        165.15        157.86         3.06 o
   3   5  20         28.40         30.91         0.94 o
   4   5  20        106.59         95.32         1.78 o
  -3   6  20         12.92         11.74         1.14 o
  -2   6  20        166.50        183.24         6.85 o
  -1   6  20         77.37         82.05         2.56 o
   0   6  20        189.78        216.77         4.67 o
   1   6  20         78.74         81.10         1.47 o
   2   6  20        170.17        191.35         4.67 o
   3   6  20         13.47         11.98         0.47 o
  -1   7  20         11.80          9.22         0.89 o
   0   7  20         10.84          7.58         0.72 o
   1   7  20         11.36          8.67         0.83 o
   1   0  21          2.55          2.04         0.29 o
   2   0  21        460.52        443.62         7.45 o
   3   0  21        266.28        265.11         4.48 o
   4   0  21         41.46         43.38         0.91 o
   5   0  21        162.07        171.99         4.22 o
  -5   1  21         79.71         79.06         2.77 o
  -4   1  21          2.29          3.17         0.25 o
  -3   1  21         44.15         42.91         0.96 o
  -2   1  21        284.74        289.12         5.27 o
  -1   1  21        564.39        572.73        11.29 o
   0   1  21          3.86          2.48         0.30 o
   1   1  21        562.67        568.25         8.78 o
   2   1  21        289.33        290.01         4.91 o
   3   1  21         45.39         45.72         1.01 o
   4   1  21          2.16          2.85         0.28 o
   5   1  21         81.37         82.59         2.29 o
  -5   2  21         18.03         17.76         0.53 o
  -4   2  21         93.07         94.09         1.93 o
  -3   2  21         19.92         22.01         0.65 o
  -2   2  21         52.77         47.77         1.22 o
  -1   2  21          8.85         10.81         0.50 o
   0   2  21         10.58         10.24         0.41 o
   1   2  21          9.25         10.38         0.38 o
   2   2  21         52.31         49.06         1.10 o
   3   2  21         19.52         20.53         0.55 o
   4   2  21         93.62         96.80         2.09 o
   5   2  21         17.72         17.39         0.64 o
  -5   3  21        231.80        222.67         5.02 o
  -4   3  21        161.68        172.59         3.08 o
  -3   3  21         29.43         35.28         0.96 o
  -2   3  21         23.19         17.54         0.51 o
  -1   3  21         81.77         77.84         1.96 o
   0   3  21        111.92        109.78         1.97 o
   1   3  21         79.76         74.65         1.56 o
   2   3  21         23.42         17.90         0.55 o
   3   3  21         29.44         34.10         1.04 o
   4   3  21        162.69        173.26         3.31 o
   5   3  21        234.98        217.43         9.93 o
  -4   4  21        149.21        157.27         4.54 o
  -3   4  21         96.49         97.64         1.85 o
  -2   4  21         81.48         73.72         1.39 o
  -1   4  21        389.71        382.16         8.65 o
   0   4  21          6.20          8.37         0.41 o
   1   4  21        385.71        385.79         6.59 o
   2   4  21         81.22         72.80         1.21 o
   3   4  21         96.13         95.94         2.27 o
   4   4  21        150.49        154.24         3.23 o
  -3   5  21         80.59         75.57         1.63 o
  -2   5  21        132.95        139.17         3.34 o
  -1   5  21         25.80         22.78         0.56 o
   0   5  21        116.25        121.02         2.59 o
   1   5  21         26.56         24.25         0.62 o
   2   5  21        132.07        134.60         2.33 o
   3   5  21         81.41         73.61         1.74 o
  -2   6  21         87.15         78.53         2.33 o
  -1   6  21         28.47         23.28         0.69 o
   0   6  21        105.75        107.20         3.09 o
   1   6  21         28.18         22.69         0.61 o
   2   6  21         90.74         83.76         3.75 o
   0   0  22        605.28        599.08        27.84 o
   1   0  22          0.56          0.75         0.25 o
   2   0  22          1.89          1.96         0.23 o
   3   0  22          2.52          4.99         0.32 o
   4   0  22          5.18          4.21         0.24 o
   5   0  22         86.65         76.61         3.61 o
  -5   1  22        125.56        130.29         5.31 o
  -4   1  22         36.62         35.79         0.77 o
  -3   1  22         12.01         11.99         0.47 o
  -2   1  22         49.87         48.13         1.01 o
  -1   1  22        136.30        134.61         3.25 o
   0   1  22        340.57        344.97         6.35 o
   1   1  22        137.16        129.96         2.61 o
   2   1  22         49.75         48.98         0.94 o
   3   1  22         12.24         11.06         0.49 o
   4   1  22         36.20         35.19         0.78 o
   5   1  22        126.25        127.68         7.17 o
  -4   2  22        176.12        176.76         3.05 o
  -3   2  22         40.50         45.72         1.06 o
  -2   2  22        415.01        419.32         8.52 o
  -1   2  22          6.33          5.53         0.39 o
   0   2  22         98.25        103.10         1.84 o
   1   2  22          6.21          5.01         0.32 o
   2   2  22        413.18        414.59         7.81 o
   3   2  22         40.91         45.06         1.38 o
   4   2  22        176.43        171.03         2.96 o
  -4   3  22        356.41        364.47         8.45 o
  -3   3  22        166.97        174.38         3.21 o
  -2   3  22         52.22         53.43         1.22 o
  -1   3  22         24.28         27.51         0.71 o
   0   3  22          0.29          0.94         0.24 o
   1   3  22         23.21         26.38         0.65 o
   2   3  22         54.09         55.52         1.07 o
   3   3  22        166.07        171.67         3.75 o
   4   3  22        356.75        360.72         9.08 o
  -3   4  22         14.37         16.65         0.56 o
  -2   4  22        117.44        129.25         3.23 o
  -1   4  22         11.02         11.36         0.47 o
   0   4  22          2.20          2.10         0.26 o
   1   4  22         10.81         11.26         0.37 o
   2   4  22        117.93        124.84         2.17 o
   3   4  22         14.48         16.74         0.89 o
  -2   5  22         22.32         25.02         0.90 o
  -1   5  22         14.04         13.03         0.42 o
   0   5  22         44.24         31.04         0.81 o
   1   5  22         15.01         15.60         0.63 o
   2   5  22         22.39         25.27         0.66 o
   1   0  23         86.12         85.27         1.59 o
   2   0  23          0.66          0.70         0.24 o
   3   0  23         77.91         80.50         2.86 o
   4   0  23          4.29          4.50         0.41 o
  -4   1  23        180.70        179.27         4.87 o
  -3   1  23        117.50        122.40         2.55 o
  -2   1  23         55.13         54.99         1.10 o
  -1   1  23         24.09         26.61         0.67 o
   0   1  23         26.21         27.20         0.61 o
   1   1  23         24.07         26.41         0.95 o
   2   1  23         57.04         56.68         1.12 o
   3   1  23        118.07        123.25         3.81 o
   4   1  23        181.74        177.74         4.13 o
  -3   2  23          4.98          6.13         0.37 o
  -2   2  23        362.35        374.41         7.63 o
  -1   2  23         56.98         53.29         1.05 o
   0   2  23          2.93          4.26         0.35 o
   1   2  23         56.72         53.36         1.09 o
   2   2  23        360.16        362.27         6.83 o
   3   2  23          4.94          5.79         0.38 o
  -3   3  23        111.54        108.16         3.88 o
  -2   3  23         27.74         27.05         0.76 o
  -1   3  23        202.84        221.25         3.92 o
   0   3  23         62.27         50.08         1.12 o
   1   3  23        205.38        218.61         3.74 o
   2   3  23         27.59         25.77         0.54 o
   3   3  23        109.98        103.87         5.80 o
  -2   4  23         15.92         19.07         0.56 o
  -1   4  23        117.91        110.95         2.33 o
   0   4  23         24.64         23.58         0.71 o
   1   4  23        118.12        113.90         2.14 o
   2   4  23         15.54         17.90         0.63 o
   0   0  24          0.33          1.32         0.31 o
   1   0  24        277.50        278.57         5.19 o
   2   0  24        797.86        781.61        24.68 o
   3   0  24         26.94         37.79         1.11 o
  -3   1  24         26.56         28.85         1.93 o
  -2   1  24         24.09         26.31         0.70 o
  -1   1  24         48.94         50.50         0.88 o
   0   1  24          8.46          7.32         0.35 o
   1   1  24         48.89         49.87         1.16 o
   2   1  24         24.08         27.30         0.86 o
   3   1  24         27.26         29.89         0.83 o
  -2   2  24         77.42         80.83         1.70 o
  -1   2  24        153.73        157.06         2.74 o
   0   2  24          0.58          0.40         0.22 o
   1   2  24        152.94        163.77         3.32 o
   2   2  24         77.95         79.37         1.67 o
  -1   3  24         82.92         80.81         3.44 o
   0   3  24        118.06        119.09         3.41 o
   1   3  24         81.93         81.68         1.88 o
   1   0  25        112.81         89.83         2.46 o
  -1   1  25         14.93         15.08         0.83 o
   0   1  25          9.46         11.65         0.42 o
   1   1  25         14.29         14.76         0.62 o
                                                
